# Supplementary material for: Nodal immune flare mimics nodal disease progression following neoadjuvant immune checkpoint inhibitors in non-small cell lung cancer
Source: Nat Commun. 2021 Aug 19;12:5045. doi: 10.1038/s41467-021-25188-0 (PMC8376947; doi:10.1038/s41467-021-25188-0)
Supplement: Supplementary file 3 — Supplementary Data 1. [file 41467_2021_25188_MOESM3_ESM.xlsx]

## Sheet: Supplementary Data_1
	No NIF	No NIF	No NIF	No NIF	No NIF	No NIF	No NIF	No NIF	No NIF	No NIF	No NIF	No NIF	No NIF	No NIF	No NIF	No NIF	No NIF	No NIF	No NIF	No NIF	NIF	No NIF	No NIF	NIF	No NIF	No NIF	No NIF	No NIF	NIF	NIF	No NIF	No NIF	No NIF	NIF	NIF	NIF	NIF
LDHA	8.46977	10.0376	10.165	9.93254	10.6383	9.51965	10.2127	10.2046	10.537	9.87254	10.9129	9.97544	10.3561	10.7141	10.3761	10.0932	10.4438	9.57573	10.8464	10.08	10.3254	9.99161	10.4932	9.786	10.7112	8.69648	9.90131	10.3981	9.628	10.4969	8.82386	8.99654	8.99915	9.1574	8.74466	6.79865	9.80321
C4BPA	2.00126	0	0.918142	4.07617	0	0	0.11353	0	0.357113	3.84138	0.678211	1.27865	0	2.85782	1.09445	2.26886	1.31951	1.5418	3.12593	1.04476	1.62072	0.23792	0.534521	0.592122	1.8691	5.01631	4.60395	0.861226	2.11632	1.75194	0	3.56745	2.24776	2.33851	0	2.50532	0
C7	11.8382	11.9316	10.4535	10.8216	10.1456	11.7277	11.8354	10.9514	10.8904	11.2766	10.843	11.346	10.418	9.90237	11.9229	11.912	11.7296	11.2735	11.1678	11.8817	11.3611	11.174	11.6267	10.2885	10.8806	11.6121	10.5249	11.0717	11.2382	10.4228	11.2209	11.5638	11.6424	12.1286	11.176	11.9984	12.0353
CASP10	2.00126	4.4694	2.34676	3.18149	4.34918	3.69732	4.96545	4.23701	4.44138	3.3439	2.97931	3.85141	2.29049	3.57625	4.16339	3.79189	4.52482	3.7985	5.37405	2.48377	3.3688	3.85654	4.71052	2.80753	3.79665	3.57592	2.77589	3.40061	3.97473	3.68311	4.34115	3.48402	4.11597	4.39603	4.19062	2.50532	4.35463
PBK	4.47515	3.18673	4.86122	4.87478	5.53698	4.78337	3.6838	2.92105	5.16253	3.08427	5.99755	2.24172	1.64289	3.83461	2.3524	2.0239	0	3.44805	2.01873	1.04476	3.04569	3.45255	4.71052	4.13365	3.79665	3.38752	5.00805	0.861226	3.57613	4.23018	0	3.20018	3.29062	3.26726	3.05381	2.50532	2.19735
CCL25	2.00126	0.722433	2.34676	0.640629	3.66259	1.42747	3.26384	0	2.66816	0	0.678211	1.27865	0.436795	0.226065	2.85639	0	0	2.29633	2.01873	1.93671	2.36405	0.23792	0.640142	1.99491	0	1.66247	0	0.861226	1.61857	3.01907	0.500126	0	1.158	2.10302	1.05762	3.19005	0
CD1D	7.30706	6.82632	7.53702	6.995	6.74429	7.02636	6.8801	6.76976	6.88009	6.91315	6.19952	6.94964	6.63735	6.39995	6.66101	6.77389	6.757	7.1492	7.1018	6.81241	7.06248	7.20697	6.06046	6.71405	7.26822	7.3554	6.78026	6.10205	6.77272	6.61669	6.79138	6.67873	6.61344	6.80348	7.02531	7.57603	6.12595
TFRC	8.72312	10.1776	9.22822	9.61453	9.59952	8.94613	9.41703	11.1333	9.54931	8.91707	9.26666	9.75012	9.21664	10.3735	8.76964	9.81927	9.97864	9.48198	12.0835	10.3487	10.901	9.9002	9.94407	10.9711	10.2752	9.38876	9.33782	10.9311	10.6148	11.6721	10.3717	9.58101	9.67011	10.5408	11.0547	10.1318	11.5298
FPR2	2.00126	3.32731	2.34676	0.640629	4.2057	3.43693	5.06206	1.52245	3.35032	2.10454	0.678211	1.27865	2.73585	2.29569	4.16339	4.6519	4.61709	3.30937	0.225706	3.44486	3.21627	3.28812	0.534521	2.80753	0	2.20961	0	0.861226	3.57613	4.13612	1.11669	2.37686	2.48253	1.00784	0.545226	2.50532	3.5411
CD24	11.9922	8.84307	10.0823	10.2402	8.99024	9.15787	9.18198	8.82115	9.88842	9.46825	10.3751	9.35519	9.61846	9.361	9.9443	9.35717	8.30233	9.33332	7.42012	9.09448	9.00862	9.46742	9.46844	10.6897	9.40377	10.9405	9.7718	9.41125	9.4952	9.16575	9.08253	9.85138	9.45233	9.43491	9.12348	12.869	8.86345
TNFRSF14	9.11558	9.95192	9.72712	9.56193	9.66098	9.66682	9.90775	10.1768	9.8348	9.73634	9.125	9.87092	9.76501	10.0561	9.62346	9.98165	10.138	9.95152	10.6088	10.0479	10.0317	10.0489	9.85436	9.90193	10.1295	9.63113	9.95562	10.3903	10.1214	10.1719	10.0368	9.89544	10.1241	10.2634	10.2945	9.85057	10.5061
DDX43	2.00126	4.12869	4.50277	2.90947	4.34918	1.99096	3.80042	2.50931	1.32974	0	0.678211	1.27865	2.00272	0.226065	1.09445	3.53517	3.53826	3.44805	1.52754	2.23602	0.0516157	3.60015	3.71657	3.3242	2.76657	3.38752	3.37055	0.861226	3.8537	3.81038	1.87845	3.85993	0	4.72171	3.86062	2.50532	1.8893
IL13RA2	2.00126	0	0.676775	0.640629	0	0	0.11353	0	0.357113	0	0.678211	1.27865	2.00272	0.226065	1.09445	0	0	0.000362071	0.225706	0	0.0516157	0.23792	0.534521	0.592122	0	0.545878	0	0.861226	0.339303	0.244378	0	0	0	0	0	2.50532	0
IL7R	10.9915	11.4005	12.0963	11.5823	11.0331	12.0048	11.3873	11.7112	11.1474	12.281	10.8405	11.9894	12.0957	12.3451	11.6036	12.2961	12.2828	11.5549	9.82648	11.7422	11.6033	10.8501	11.4601	10.8978	11.7442	11.8997	11.213	11.6805	11.3068	12.265	11.8841	12.1214	11.9258	11.7493	10.2613	10.3483	10.6906
IL1A	2.00126	0	1.8025	0.640629	3.28822	2.5081	3.26384	0	0.357113	2.10454	0.678211	1.27865	2.00272	1.90314	1.09445	2.26886	0	0.000362071	2.3845	0	0.0516157	0.597745	2.8782	0.592122	0	0.545878	1.74639	0.861226	1.61857	0.244378	0.500126	0	0	1.47125	2.53978	2.50532	0
IL5	2.00126	0	1.8025	0.640629	0	0	0.11353	0.950513	0.357113	0	0.678211	2.24172	0	0.226065	1.09445	0	0.795477	0.000362071	0.225706	0	0.0516157	0.23792	0.640142	0.592122	0	0.545878	0	0.861226	2.11632	0.244378	0	0	0	0	0	2.50532	0
GAGE1	3.35481	0	0.676775	2.90947	5.0827	1.99096	5.06206	2.72982	2.66816	2.76744	2.22829	2.83909	2.91575	3.94829	3.52515	2.66098	2.65458	2.78922	1.52754	1.04476	2.03974	2.63935	0.534521	3.70384	3.52765	3.38752	0.685513	0.861226	2.11632	0.244378	2.89677	0	1.61861	2.5409	2.94144	2.50532	0
IKBKE	10.1538	9.23987	9.28478	9.0911	9.11597	8.55235	8.84104	8.77854	8.52183	8.87658	8.90187	8.87819	8.70745	8.52159	8.22776	8.05922	8.10535	9.12942	7.95679	8.42848	9.17824	8.87919	9.02267	9.73587	8.88413	8.74638	9.37625	8.71181	9.02028	9.4114	9.12991	8.81855	8.62276	8.94639	9.06602	11.0699	9.80178
ETS1	11.2856	11.579	11.722	12.3244	11.7492	12.2263	11.6633	12.0773	11.8963	12.4416	11.5684	12.3203	12.4346	12.8852	12.0009	12.2713	12.1925	11.6487	10.53	11.9088	11.7905	11.5763	11.8672	11.8963	12.6626	12.331	11.6048	11.9007	12.0763	12.6385	11.8118	12.1743	12.0317	12.1915	11.3189	10.0336	11.2125
INPP5D	8.33317	9.61215	9.87444	9.68453	9.64194	9.89558	9.73169	9.51111	10.0453	9.9031	10.0312	9.66214	10.0988	9.95432	9.9443	10.0198	9.94788	9.45139	9.07578	9.68306	9.54541	9.71017	9.64846	9.47978	9.94694	9.37296	9.51533	9.54005	9.8159	9.7929	9.87356	9.73328	9.59538	9.72452	9.80376	7.12634	9.2134
CD53	10.9944	11.7472	12.1546	11.6684	12.0301	12.3344	11.9388	12.0842	11.915	11.9519	11.7157	11.9188	12.0719	12.3166	11.8125	11.9103	12.377	11.6723	12.2517	11.7873	12.1025	11.83	12.0414	11.678	12.283	11.56	11.7712	12.115	12.2955	12.5507	11.9611	11.9722	12.186	12.1606	12.1121	10.4804	12.1005
CD9	7.54214	10.4098	8.57874	9.1752	9.02272	9.46997	9.38704	11.2802	9.97359	8.2059	8.9258	10.5217	9.38644	10.815	9.17868	10.2387	10.5137	9.23616	12.8688	10.1103	9.44601	10.1422	10.3786	8.77523	9.49167	8.75615	8.98928	12.1847	9.68233	9.25517	10.3267	9.05553	9.9404	9.97655	10.5464	10.4514	10.8172
TICAM2	2.63854	6.53884	6.07533	5.43865	6.75721	5.93978	6.89329	6.41976	6.42239	6.02984	6.13529	6.32083	6.29128	6.67228	6.63024	6.45296	6.33615	6.22746	7.2968	6.1479	6.80607	6.70199	7.12062	5.57599	6.54659	4.15094	5.86747	5.70989	6.78931	6.85678	6.44936	5.8367	6.31195	6.26041	6.70226	3.19005	6.53551
FCER1A	5.40117	4.4694	3.70925	5.99181	5.44412	4.30937	4.75035	5.81931	5.35542	6.01126	3.98976	5.18067	4.55274	4.56219	5.57933	5.30157	3.62969	4.38654	4.58082	5.32253	5.40801	4.77914	5.89474	0.592122	4.81146	5.14093	3.96195	2.79231	5.40225	4.03549	5.11258	5.85342	5.02001	4.54469	4.08878	3.19005	2.19735
PIN1	8.43681	7.74862	8.07921	8.09858	7.82553	7.96267	7.96452	8.04066	8.02927	7.71415	7.75426	8.16067	7.78626	7.89989	7.75824	7.87261	7.75556	7.76796	8.12938	7.94059	7.8393	7.5624	7.90151	8.08913	7.84915	8.08634	8.00369	8.19941	7.94239	7.87987	7.71641	7.93268	8.14243	8.0694	7.87531	8.94174	7.72058
C4B	11.1651	10.4148	10.175	8.2392	9.06491	9.29603	9.57681	9.5783	11.3536	9.51351	9.33259	9.62272	9.03879	8.81552	10.2926	8.95718	9.59204	9.65484	9.51218	9.73778	8.7415	9.85866	9.11601	9.16063	8.97504	9.85232	9.72194	10.185	8.92211	10.3914	8.9677	9.39512	10.4114	9.86077	8.92169	12.4056	10.4371
TNFRSF18	10.6326	7.0355	8.14586	8.26867	7.43307	7.64216	7.24156	6.79441	7.51661	7.00992	6.96229	7.5065	6.61148	6.55155	6.72064	6.72341	6.93783	7.42588	7.12616	7.08047	6.89669	7.31776	6.78389	8.92592	6.97483	9.32451	7.79258	6.87945	6.90043	7.39253	6.74141	7.08483	7.38868	7.86304	6.71939	12.2495	7.62715
KIR3DL1	2.00126	0	0.676775	0.640629	0	0	2.89561	0	0.357113	2.10454	0.678211	1.27865	0	2.29569	1.09445	0.0791248	2.25589	0.000362071	3.30729	0	0.0516157	0.23792	0.534521	1.99491	1.51859	0.545878	0	0.861226	2.11632	0.244378	1.11669	1.67613	1.158	0	2.19236	2.50532	0
ITGB1	10.5656	10.6998	10.6457	10.5138	10.552	10.6568	10.7618	10.8522	10.5847	10.5669	10.2909	10.9242	10.8137	10.7528	10.8616	10.7501	11.1128	10.6955	11.3896	10.7751	10.4663	10.8483	11.0204	10.7041	10.3537	10.6041	10.2034	11.0082	10.631	10.7776	10.8596	10.8752	10.8023	11.0329	10.3513	10.7703	10.8562
CTSG	7.34308	5.21193	6.04072	6.27926	6.57943	6.93333	6.52086	4.16322	7.1248	2.76744	5.67498	6.48613	8.08777	5.36348	6.23978	4.60805	5.00639	0.000362071	4.89617	6.9629	5.95772	8.21109	5.74693	6.7749	5.47984	6.04312	6.84746	5.30837	7.16493	4.81989	4.94609	6.0834	6.13373	4.34286	4.53842	9.8237	4.91448
IL17F	2.00126	0	0.676775	0.640629	1.03635	0	0.11353	0	0.357113	0	2.22829	1.27865	0	0.226065	1.09445	0	2.81901	0.934566	0.225706	0	1.62072	0.597745	0.534521	1.99491	0	0.545878	0	0.861226	1.61857	0.244378	0	0	0	0	0	2.50532	0
LTB	13.8664	10.0989	11.6427	11.2027	10.5436	9.72276	10.6747	10.185	11.1693	10.5858	11.676	10.837	10.3482	9.93549	11.7716	10.0762	9.33618	10.7618	8.87843	10.4605	10.7196	10.8802	10.5625	11.9054	10.5431	11.8069	11.2971	10.6938	10.6054	10.0754	10.9204	10.6079	10.4526	10.1558	10.5867	15.3344	10.2355
SPP1	6.55925	9.64107	8.68342	6.22015	8.13869	7.73792	7.08942	9.12311	8.88444	6.84133	7.43214	9.01978	7.26223	8.42671	7.42342	8.94841	8.31959	7.04378	12.909	9.02285	8.9157	9.78729	9.23869	11.6998	7.3952	7.47861	8.08483	11.4451	7.69181	8.01153	7.51105	7.7749	9.29353	9.35157	9.89238	10.4572	11.6134
LGALS3	7.44604	11.7608	9.84716	10.0022	9.97355	9.65461	10.2542	12.3528	10.6355	9.35308	9.77078	10.543	10.4457	11.6722	10.0085	10.7813	11.5204	10.1639	13.6068	10.8356	10.6608	10.6133	11.669	9.73842	11.2917	9.55758	9.86528	12.4357	10.6741	10.75	11.3114	10.0033	11.4354	11.0563	11.4552	10.1171	11.2115
GZMB	7.15326	8.08699	9.23971	8.09035	8.59615	7.89157	7.63614	9.82855	8.6968	8.89443	8.18544	8.27808	7.78626	7.20561	7.63967	7.84454	6.69484	7.62907	7.42012	8.5892	9.16527	8.52924	8.63295	7.34225	9.66551	8.34787	9.01873	8.1449	9.30632	8.53828	8.97637	9.57093	9.02495	8.34422	9.03041	8.80191	7.44203
CCL28	2.00126	0	0.676775	0.640629	0	0	0.11353	0	0.357113	0	0.678211	1.27865	0	0.226065	1.09445	0	0	0.000362071	0.225706	0	0.0516157	1.42902	0.534521	0.592122	0	0.545878	0	0.861226	0.339303	0.244378	0	0	0	0	0	2.50532	2.19735
CARD11	10.6543	8.47864	9.32489	9.45704	8.50714	8.78872	8.59282	8.56234	8.58093	8.81363	8.62616	8.91491	8.65775	8.26058	8.64436	8.32266	8.22013	8.90698	7.38017	8.40613	8.81306	8.66118	8.46571	9.92224	8.54687	9.94925	9.52904	7.90358	9.0238	8.59683	8.9078	8.99842	8.79621	8.67247	8.74046	12.2762	8.6038
ATM	8.25969	4.40739	5.3311	5.95603	4.99813	4.78337	3.80042	4.6146	5.10999	5.95403	4.57819	6.32083	5.05316	5.18944	5.37181	4.99609	5.04011	5.69833	2.91845	4.78971	4.57312	4.5072	4.4487	6.49043	4.68459	6.57198	5.19166	4.42358	5.06325	4.87916	5.28991	4.65406	5.32196	4.23027	4.75337	9.52332	4.91448
ELK1	8.97344	6.91812	7.23416	7.14556	6.98305	6.93838	6.74111	6.6533	7.34537	6.88281	6.60725	7.9922	6.70007	7.27262	7.71491	7.40634	7.36115	6.76737	6.81765	6.53878	6.80607	6.88586	6.7648	7.59936	6.75039	7.75697	6.81425	7.53101	6.68674	6.94264	6.48624	6.55132	6.73209	6.42292	6.25039	10.0948	7.71454
RORA	9.26388	8.68545	8.70015	8.4208	7.92051	8.23301	8.83079	8.08129	7.82441	8.42177	7.74353	8.67053	8.65142	8.8921	8.07621	8.8077	8.42227	8.59622	7.68075	8.79815	8.34148	8.33744	8.26974	8.21156	8.12639	8.76586	8.11696	8.45975	8.29016	8.69081	8.63425	8.58826	8.38268	8.16055	7.95345	10.3037	8.80492
IRAK4	9.16673	8.26362	8.68342	8.14699	8.4406	8.14185	8.15726	7.83623	8.39033	8.33478	8.37815	8.84051	8.36827	8.06651	8.34609	8.49206	8.2636	8.29457	7.62201	8.01632	7.8969	8.17033	8.135	8.55585	8.30952	8.83206	8.32381	8.39115	7.87401	8.19183	8.03121	7.99804	8.13384	7.87713	7.87148	9.85057	8.35844
CXCL16	9.05171	9.24209	8.30746	8.45965	8.56341	8.66323	8.82392	10.3279	8.82864	8.12179	7.78599	9.87092	8.7731	9.85396	8.82503	9.31517	9.79331	8.61842	11.1056	9.20865	9.01152	9.07486	9.28297	10.5	9.29216	9.26755	8.72319	10.9682	9.4825	9.64279	9.52496	8.76212	9.42969	9.73359	9.62771	12.1119	11.0311
SPN	10.6932	8.21014	8.27804	8.44682	8.3368	7.7437	8.1897	7.87141	7.97155	8.21404	8.27759	9.13632	7.83178	8.35637	8.67483	7.99683	8.0853	8.14966	8.23394	7.85518	8.04578	8.13445	8.29658	9.78107	7.96287	9.33759	8.85422	8.87699	8.06332	8.21502	8.3474	7.80529	7.8953	7.86304	7.8638	13.0843	9.37156
CXCR4	13.4625	13.2232	14.0943	13.7786	12.8232	13.4478	12.7969	13.3716	13.8516	13.5799	13.7968	13.4573	14.2419	14.4541	14.3281	13.4807	13.1905	12.0505	13.099	13.2403	12.3413	12.0206	12.5735	13.0944	13.793	13.1889	12.8454	14.0189	12.9102	13.1382	12.5536	13.4093	13.0882	12.8379	12.5938	13.6875	12.9262
PRF1	8.25969	9.30721	9.03513	8.07375	9.03868	9.09031	9.22174	8.21512	8.15777	8.31219	8.41244	9.17921	9.11673	9.18374	8.61323	8.56841	8.41586	8.34426	7.91546	8.99816	8.23136	8.55209	8.36155	8.49084	9.33151	8.40491	8.38917	8.48191	8.53616	9.6169	8.46907	7.87244	8.36074	9.14968	8.39331	9.52332	9.30272
ALDOC	8.2215	7.40428	7.5738	7.55734	7.58578	6.19731	7.57196	6.92294	7.88038	7.55649	7.77549	7.48712	7.47086	7.45678	8.27825	7.55231	6.93783	7.74123	7.02616	7.37708	7.3181	7.54428	7.51267	7.81751	7.61408	7.92238	7.46901	7.53101	7.15215	7.1373	6.20581	5.78536	6.15088	5.77004	5.87545	8.9583	7.46381
JAK1	10.7105	10.2278	10.2973	10.4069	10.1591	10.4855	10.2061	10.117	10.1947	10.3023	10.4611	10.1672	10.5058	10.2978	10.329	10.2977	10.3901	10.399	9.92348	10.2254	10.1337	10.3258	10.0043	10.4165	10.253	10.7097	10.2455	10.2184	10.2393	10.0802	10.2741	10.31	10.3827	10.4039	10.0989	10.4746	10.0773
CCL26	3.35481	4.20358	0.676775	5.6771	3.76851	4.51258	4.80721	0.950513	5.81531	2.93454	4.47816	4.73144	5.16411	4.33021	4.32581	3.62591	4.6611	4.45393	0.225706	4.78971	4.21891	3.96946	5.23917	4.13365	2.15089	4.02722	3.79042	3.12828	3.97473	1.12666	1.87845	4.31096	4.37131	4.39603	3.73141	5.6109	3.74462
DDX58	7.30706	8.92003	8.47237	7.68305	7.73042	7.43631	8.04355	7.80624	7.83254	7.87181	7.75426	7.76969	8.27658	7.67065	7.91962	7.89559	7.53087	8.26673	6.87626	7.87159	7.80628	7.83249	7.67485	7.09426	8.05124	7.3554	7.85922	7.26745	7.73528	8.03778	8.02704	7.79667	7.72834	7.65523	7.51203	6.87041	8.04829
CSF2	2.00126	0	0.918142	2.57396	0	1.99096	2.06901	0	0.357113	0	0.678211	2.24172	0	0.226065	1.09445	2.0239	0	0.934566	0.225706	0.239244	1.02776	0.597745	0.534521	1.30944	0	2.20961	0	0.861226	0.339303	1.12666	0	0	0	0	1.43496	2.50532	1.8893
CCL15	2.00126	1.36843	0.676775	2.136	2.78132	1.82643	2.39995	0	2.66816	0.841769	0.678211	1.27865	0	0.226065	1.09445	0	0	0.000362071	0.225706	0.239244	0.0516157	0.23792	0.534521	0.592122	0	2.20961	0	0.861226	0.85245	0.244378	1.87845	0	0	0	0	2.50532	2.45105
VCAM1	10.0044	9.72766	9.42893	9.28022	9.158	9.00265	9.87488	9.49428	9.45505	9.60154	10.1679	9.49757	9.62656	9.88641	9.85398	9.28416	8.64681	10.1398	9.28496	9.64062	9.94031	9.64366	9.93129	9.24548	9.84185	9.3634	9.39883	8.62154	9.65768	9.30195	9.88166	9.9615	9.58596	9.56393	9.70719	9.89426	9.40384
C1QA	10.2231	9.81384	9.3985	9.4666	10.4552	9.56442	10.5982	11.1071	10.6014	10.2821	9.64379	11.0697	10.6509	10.6536	10.7318	10.1061	11.2676	10.8629	11.3909	10.7059	10.8821	10.9703	10.5445	12.5367	11.1272	10.6946	10.2151	11.1429	11.1144	11.5076	10.5851	9.75235	11.2766	11.569	10.6472	12.9817	12.7746
ATG10	4.18884	5.61996	5.3311	6.18966	5.56665	5.54897	5.8917	5.81931	5.74814	5.78931	5.80454	5.79904	4.75535	5.95936	5.57933	5.66473	5.36681	6.67153	6.2136	6.18338	6.37295	5.86095	5.49225	5.62087	5.71442	5.80018	5.65883	5.16963	5.99543	6.19492	5.93056	5.497	5.22816	5.55314	5.6966	3.88793	6.14406
TNFSF10	10.6217	10.4049	9.40531	8.54041	9.2012	8.68291	10.0515	8.86835	9.17398	9.05726	9.0873	9.32277	9.11902	8.62779	9.44491	8.73566	8.58532	10.438	8.46633	9.53301	9.37572	10.4921	9.23522	9.6135	9.3191	9.57148	9.72194	8.48922	9.44633	9.23262	9.63031	9.29923	9.07744	9.37824	9.53637	11.6991	9.94933
TLR6	6.93462	8.38119	8.47237	7.85805	8.11879	7.96019	8.34176	7.79407	7.93426	7.87181	8.41244	7.63531	7.96545	7.67891	8.20706	8.12682	7.88646	7.88856	7.90846	8.10224	8.0738	8.5879	8.1717	7.34225	8.07672	7.40595	7.99384	7.5729	8.03576	7.79006	8.08027	7.68902	7.84352	7.59966	8.38259	6.27164	7.96927
CLEC5A	2.00126	2.65756	3.52118	2.57396	0.119381	1.64069	0.11353	1.93094	2.66816	1.39417	0.678211	1.27865	0	0.48643	1.09445	3.33452	2.46896	2.78922	2.91845	3.44486	3.3688	0.23792	0.640142	4.64906	1.0546	0.545878	0	0.861226	2.11632	3.54352	0.500126	3.72109	0	2.71836	1.73379	2.50532	4.91448
S100B	7.1121	6.84982	7.63309	6.68107	7.64955	6.96831	6.8261	6.59837	7.08452	7.42228	7.6774	7.27751	6.73644	7.04877	7.44126	7.31383	7.75048	6.99936	5.24654	6.6316	7.65129	6.7502	6.36933	6.88939	7.95831	7.07208	6.48908	6.37892	6.55706	8.18597	6.94056	8.13766	7.23641	7.08016	7.51203	6.79865	7.77387
TLR10	7.74422	8.04179	9.09539	8.54643	8.57441	8.27352	8.7961	7.65293	8.4602	8.14754	8.68343	7.63531	8.5698	7.69528	8.63664	8.15756	7.914	8.44294	6.556	8.3526	8.7345	8.70668	8.2765	7.48262	8.57992	7.47861	8.6685	6.96584	8.56054	8.16231	8.58976	7.93661	8.01248	7.65523	9.01488	6.93877	7.29587
OAS3	6.83695	9.66445	9.0526	7.28188	7.89734	6.47253	7.91364	8.16402	7.6787	7.69099	6.13529	7.73725	7.9552	7.85686	7.59257	7.74683	7.61159	7.87633	8.56317	6.84601	7.64383	8.14049	7.74471	7.56532	7.87844	7.08765	7.68034	8.2083	7.55291	8.33101	7.89157	7.26432	7.47289	7.33281	8.12404	6.87041	8.19442
F13A1	7.15326	7.93046	7.32326	7.49636	9.32789	7.14465	10.3094	6.80658	8.83674	8.64007	8.16949	8.5261	8.62903	8.34084	10.1399	8.73311	9.96553	10.2446	7.82908	9.7258	8.30885	9.72834	7.22208	6.53801	7.81927	8.74146	7.7405	7.17978	8.02179	8.76733	7.03484	7.82661	8.85492	8.33404	7.79675	7.65943	7.59462
IL17B	2.00126	1.36843	0.676775	2.136	0	0	1.63883	0	0.357113	1.39417	0.678211	1.27865	0	0.226065	1.09445	0.0791248	0	0.934566	0.225706	0	0.0516157	0.23792	0.534521	0.592122	0	0.545878	0.685513	0.861226	1.61857	0.244378	0	0	0	1.00784	0	2.50532	0
CD22	12.697	10.5229	11.7151	11.6178	11.1986	10.8178	11.2784	10.5568	11.6133	10.853	11.6796	10.8729	11.0655	10.7	11.102	10.5357	10.1678	10.4033	9.94589	10.391	10.9304	10.6822	10.2929	11.0926	11.2044	11.3638	11.6682	10.3706	11.3613	10.2927	10.1349	10.8711	10.5941	10.1873	11.2464	12.556	10.1541
CD209	8.53351	7.93046	6.17445	6.39068	7.60735	6.76169	10.5418	7.08157	7.86461	8.95159	6.29081	9.78227	8.62257	8.16387	10.2144	9.20726	9.28259	10.2833	7.44937	9.48761	6.90919	10.6219	6.66537	6.53801	7.18473	9.01417	7.72272	6.68938	9.31494	8.82499	8.78245	7.46259	9.40132	8.32035	7.83656	7.53245	7.08717
SMPD3	3.83127	4.40739	4.28347	3.7813	5.0827	3.69732	4.19064	5.1227	5.30956	4.3939	3.98976	5.44452	4.11081	4.33021	4.16339	4.96166	0	4.31584	4.08024	4.36447	5.13769	4.71581	5.06284	3.86177	5.03595	4.64756	4.75159	4.15598	5.52625	4.99087	4.4447	5.8367	4.68551	3.74812	4.45901	2.50532	2.85434
TIRAP	7.84814	6.86143	6.94697	6.80693	6.78272	6.90782	6.83979	6.70623	6.83224	6.92312	6.50929	7.70407	6.58514	6.35942	6.74956	6.76393	6.99052	6.95352	6.83252	6.90032	6.73766	7.13617	6.96206	7.11009	6.47172	7.16306	6.98313	6.78754	6.94555	6.54529	6.80117	6.74294	7.05707	7.00515	6.63158	8.47358	7.02992
CCL16	4.18884	3.03096	3.70925	2.90947	2.56317	3.4929	2.06901	1.52245	1.32974	2.36085	0.678211	1.27865	3.35052	0.48643	1.57114	2.0239	4.37432	5.90511	2.3845	3.5573	3.63263	3.85654	2.8782	0.592122	1.0546	2.20961	3.48752	0.861226	4.69172	2.18672	1.11669	3.79218	4.31159	4.98724	3.43203	4.99265	4.5841
CD83	10.434	10.1063	10.6869	10.9223	10.4591	9.75316	10.4465	10.6585	11.2819	9.82279	11.0575	9.85589	9.85871	10.9576	11.0978	9.77411	9.6829	9.92653	11.7901	10.259	10.4976	10.3663	10.5542	10.6483	10.7968	10.1936	9.80599	10.8999	9.46453	9.61472	10.1154	10.6485	9.50328	9.31581	10.8373	10.9996	9.41507
STAT5B	7.02609	8.46729	8.16206	8.58208	8.50331	8.51229	8.57246	8.65274	8.5566	8.5971	8.4591	8.27808	8.51503	8.29322	8.41088	8.50407	8.7825	8.81065	8.25065	8.51456	8.76231	8.57457	8.72472	7.94654	8.57695	7.92238	8.49773	8.74273	8.47078	8.83625	8.8118	8.62524	8.61351	8.74341	8.39598	6.72312	8.10484
KLRG1	7.68931	7.6847	7.12273	6.97726	7.07882	6.7271	7.40703	7.38727	7.15104	6.0663	6.65385	5.86057	7.78046	7.03596	5.76073	7.69537	7.61159	6.76737	7.23094	8.43217	7.74487	6.35235	6.87572	7.65437	7.52431	6.61559	8.205	6.81107	8.01475	7.96441	7.83551	7.31951	6.91379	8.41676	6.77783	9.65107	6.66652
PGK2	2.00126	1.36843	1.8025	2.90947	3.4241	0.87412	2.39995	0	0.357113	0.841769	0.678211	1.27865	0	0.226065	2.3524	0	1.31951	2.29633	0.225706	0.239244	0.0516157	0.23792	0.534521	0.592122	0	2.20961	0	0.861226	0.339303	0.244378	0	0	0	1.00784	1.43496	2.50532	0.956793
MAP2K2	11.7966	9.78059	10.2066	10.1987	9.78291	9.79898	9.69638	9.62027	9.86086	9.73917	10.0553	10.1519	9.72485	9.6611	10.1096	9.66866	9.50114	9.6902	9.88117	9.61161	9.8476	9.75811	9.67682	10.5689	9.61711	10.6754	10.2214	10.008	9.70874	9.50611	9.68553	9.86072	9.75664	9.98633	9.74743	12.6107	10.173
CXCR2	3.83127	3.18673	1.8025	3.41027	5.59572	4.14442	5.83814	3.91608	2.34349	4.33535	0.678211	1.27865	4.7073	0.226065	4.32581	4.36627	4.82483	2.56372	3.86557	0	3.50674	2.33663	0.640142	3.08887	0	2.60535	3.10365	0.861226	2.11632	0.244378	1.54728	3.98658	0	3.37711	1.98122	2.50532	2.66674
ITGA2B	2.00126	0	0.676775	0.640629	0.119381	0	0.11353	0	0.357113	1.39417	0.678211	1.27865	2.29049	1.90314	1.09445	0	0	0.934566	0.225706	1.04476	0.0516157	0.23792	0.534521	0.592122	0	0.545878	0	0.861226	1.61857	0.244378	0	2.17885	0	3.37711	0	2.50532	0
CD1E	6.7322	4.12869	4.28347	6.76618	4.12822	4.73776	4.42666	6.06196	4.35372	5.69932	4.67173	5.79904	5.12806	5.27908	5.87011	5.95461	5.69784	5.67026	4.58082	3.85	5.75115	4.58014	5.74693	6.46604	5.73591	6.73903	5.22573	4.64922	4.82648	4.75808	5.67775	6.0975	5.51967	5.26955	5.15717	8.07843	4.35463
IL1B	5.53176	3.87745	4.77961	6.02673	5.0827	5.6753	8.45729	7.10146	7.31087	5.76734	4.12821	4.44045	4.6576	6.63881	7.05773	5.80727	7.01617	5.31907	9.42161	7.83301	6.3548	5.37883	4.54135	5.32787	6.00733	5.01631	4.75159	9.47893	3.72158	4.31848	3.38739	7.26432	4.42867	6.33036	6.19019	2.50532	4.95606
MAGEA1	2.00126	0	0.676775	0.640629	0	0	0.11353	0	0.357113	0	0.678211	1.27865	0	0.226065	1.09445	0	0	0.000362071	0.225706	0.239244	0.0516157	0.23792	0.534521	0.592122	0	0.545878	0	0.861226	1.61857	0.244378	0	0	0	0	0	2.50532	0
DUSP4	4.91877	7.25383	6.96554	7.92436	7.14915	7.35936	6.66625	7.73799	7.81624	7.68514	6.8467	7.32194	6.5583	8.20448	7.38708	6.75391	7.13016	5.75287	7.76071	7.41488	6.3548	5.80118	7.04352	6.49043	7.77843	7.08765	6.04971	8.35158	6.4358	7.60933	6.76161	7.66081	6.91379	7.80033	6.76137	3.19005	6.24814
IL1RAP	7.87299	6.16078	6.14217	6.76618	5.65217	6.98304	6.21951	6.32142	5.78212	6.63834	6.26102	6.94964	6.7123	6.41979	6.46571	6.67109	6.99912	6.83212	6.01922	6.74278	6.3548	6.58281	6.06046	6.92562	6.37915	7.27609	6.41717	6.31453	6.4358	6.52688	6.09875	6.92003	6.60102	6.75343	5.97871	8.32824	6.54916
GPI	8.07926	8.88917	8.99048	8.9252	9.2293	8.95861	8.87135	9.02758	9.25182	8.81631	9.3	8.97178	9.15976	9.12148	9.17868	9.03375	8.97786	8.69702	9.45324	8.88959	8.99696	8.82395	9.25588	9.00847	8.86232	8.47761	8.73211	9.5259	8.73774	9.13569	8.89186	8.79711	9.16442	9.14192	8.77776	7.69938	9.39631
PFKM	8.9028	7.63146	8.17807	7.58102	7.93195	7.23358	8.09583	7.51141	7.84063	7.89226	8.31432	7.32194	7.85953	7.91395	8.02981	7.72647	7.23579	8.04973	7.88009	7.52268	7.54321	7.98129	8.03497	8.04863	7.57884	7.8783	7.79258	7.64014	7.39921	7.39253	7.06766	7.34338	7.26817	7.2194	6.9691	8.78344	7.99443
JAM3	7.89742	7.50393	7.59781	7.49636	6.8686	7.48887	7.30215	6.81865	6.97127	7.36489	6.96229	7.00519	7.15884	6.95667	7.05773	7.30699	6.81659	7.53883	6.70896	7.23215	7.45222	7.71595	7.23601	6.31032	6.97483	7.32944	6.59715	6.85701	7.23929	6.70124	7.04312	7.34338	7.34466	7.58256	7.05262	8.04781	7.58802
EBI3	7.87299	4.84178	5.72911	5.95603	5.41179	6.0465	5.06206	5.58508	6.08401	6.53807	5.37467	5.59693	5.59217	5.84659	4.8377	5.38188	5.9314	5.95248	4.17668	5.58377	5.25979	4.89803	5.85919	6.7549	4.27889	7.39348	6.46074	6.49969	5.8762	5.44771	5.31746	5.61934	5.93035	6.6368	4.91087	7.73826	6.34522
MFGE8	10.3613	8.78024	8.43954	9.01488	8.81899	9.59751	8.89449	8.61519	8.76634	8.75621	8.91149	8.78604	8.7731	8.87423	9.11899	9.49597	8.97132	9.47794	8.70737	9.19784	8.95238	8.92891	9.75871	9.34916	8.78196	9.37296	8.77876	8.773	8.91078	8.37285	8.98068	9.67687	9.54115	9.90155	9.17719	10.9835	9.20911
CDH1	7.84814	7.65165	7.77672	7.75769	7.10938	7.59498	7.64396	9.0961	7.87252	7.44322	8.12883	8.34419	7.38184	8.48438	7.42342	8.43986	8.08126	8.3083	8.78591	7.97643	8.00562	8.43407	8.20748	7.07826	7.63711	7.8961	8.08483	9.10827	8.53124	6.81185	8.30331	8.68249	8.35706	8.32721	8.65619	9.58861	7.89104
CXCL14	10.6069	10.3021	10.0759	9.24359	10.3353	9.40945	10.0661	9.02758	9.6991	9.74199	10.1395	9.28959	9.92848	9.81515	10.466	10.3667	9.42181	9.69369	7.82908	9.68925	9.48409	10.1072	9.75629	8.65629	10.6425	9.42291	8.88919	9.71239	9.5103	9.43875	9.71948	9.66508	10.0381	8.80614	9.59093	8.68736	8.57072
FOXP3	8.20202	6.97266	7.64466	7.67206	7.24402	7.12264	6.8261	7.67964	7.2393	6.70923	7.13647	7.25477	7.14989	6.79892	6.83299	6.4653	6.16331	6.95352	6.23616	6.66962	7.46919	7.38037	6.9452	7.47041	6.43277	7.83284	7.5452	6.7393	7.59128	6.70124	6.66842	6.92003	7.32969	7.4316	7.22454	7.98453	6.80947
STAT3	11.6992	11.3825	11.2778	11.1303	11.0757	11.2958	11.1768	10.9623	11.293	11.2079	11.0597	11.4397	11.2839	11.4017	11.5877	11.3579	11.3565	10.989	11.2813	11.2484	10.9919	11.151	11.1712	11.2704	11.3245	11.1953	10.9346	11.5388	10.7981	11.2294	10.7784	10.9746	10.9813	10.9132	10.8932	12.3751	11.5859
RELB	7.60282	7.31422	8.02711	7.68305	7.57121	6.78429	7.57196	7.05121	7.77465	7.26647	8.20121	7.16006	7.22005	7.62863	7.65504	7.30011	6.77714	7.54657	7.35978	8.06943	7.688	7.891	7.70521	7.36881	7.57884	7.19216	7.49718	7.62694	7.3664	7.61806	7.72157	7.49491	7.24441	7.1896	7.79675	7.34364	7.37464
MAP3K5	10.8733	9.91479	9.50707	9.86661	9.25002	9.52721	9.58292	9.68432	9.4365	9.21578	9.27413	9.71307	9.76354	9.52573	9.39545	9.43609	9.48286	9.84257	9.72648	9.5484	9.87493	9.46501	9.45956	10.5718	9.71909	10.3916	9.87337	9.53652	10.0508	10.0057	9.67092	9.76013	9.71691	9.88072	9.76094	12.1267	10.3185
CXCR5	9.88119	8.28963	8.98594	8.59377	9.01467	8.29533	8.78552	7.41138	8.70124	8.36802	9.33259	8.6791	8.32514	7.87853	8.72666	8.34287	7.82491	8.40086	6.30178	8.31311	8.60224	8.80124	8.06649	9.07046	8.73737	8.96022	8.49075	6.81107	8.27845	7.92978	7.71123	7.98293	7.94037	7.37976	8.66727	10.2509	7.37464
BID	2.00126	4.69378	3.30487	4.42925	3.95955	4.51258	4.27368	3.08987	4.52402	4.2106	3.8366	4.85752	3.58128	4.24379	3.22918	4.36627	4.01602	4.51832	5.52822	4.01661	4.80475	4.43037	4.4487	3.52647	3.87622	2.91558	3.96195	5.09491	4.19002	5.28191	4.39385	4.04596	3.62097	4.1705	3.25528	2.50532	4.68646
EP300	7.87299	9.62753	9.62859	9.42467	9.4543	9.48298	9.76616	9.40905	9.64011	9.51516	9.74411	9.22672	9.44071	9.52343	9.49273	9.64716	9.56768	9.48802	9.56437	9.55518	9.48826	9.53089	9.50915	8.79005	9.62577	8.97704	9.12185	9.46416	9.44894	9.50845	9.58002	9.62305	9.52316	9.58697	9.64014	6.64343	8.96367
MEF2C	8.57953	9.62413	10.2182	9.6708	10.3004	9.46909	10.292	9.45616	10.5543	9.86091	10.3363	9.56844	9.76354	10.2376	10.3551	9.61428	9.53109	9.44105	9.74626	9.84827	9.70619	10.0885	9.71462	9.06641	10.5763	8.56918	9.49102	9.39577	9.92131	9.42141	9.22024	9.54286	9.25044	9.05988	9.84729	7.61833	9.01129
IFI35	7.30706	7.10552	7.42069	6.51885	6.5648	5.71113	6.04139	6.81865	6.13749	6.2676	6.10207	6.89187	6.80652	5.87562	6.15586	5.78775	5.91332	6.45833	6.59142	6.39487	6.54294	6.61787	6.29144	6.65053	6.79201	6.88872	6.99306	5.9828	6.41456	6.74969	6.31916	6.3888	6.13373	6.33036	6.51863	7.98453	7.19529
CD36	7.44604	9.87954	7.95459	7.22287	9.06491	7.70571	8.49238	10.413	8.42837	7.88207	7.24698	8.45806	8.74957	9.25728	8.34609	8.6079	8.73696	8.72798	11.4452	8.48998	8.06266	8.84999	9.09323	6.19632	7.99887	8.53552	7.82072	8.83744	8.04961	7.66933	8.46599	8.30501	8.62889	7.78047	7.98213	7.2923	8.15032
PSEN2	7.92145	8.07208	7.48647	7.72617	7.40049	7.14465	7.79215	8.25119	7.62355	7.12673	6.78524	7.90727	7.64674	7.86412	7.54387	7.74683	7.88646	8.52357	8.99873	8.00645	7.97028	8.44388	7.86612	7.99849	7.7836	7.88723	7.87004	8.21714	8.23671	8.10138	8.03121	7.62231	8.04034	8.09374	8.30524	8.89088	8.56737
CXCR3	8.65311	7.93596	8.52341	7.72617	8.0042	7.68183	8.17896	8.24673	8.05034	8.20998	7.79641	8.25535	7.93969	7.22829	8.04155	7.45665	7.82974	7.76796	7.25323	8.25594	8.21132	7.54428	8.26296	8.18192	8.08512	8.74638	8.59545	8.08825	8.25475	8.33631	8.55257	8.59325	8.22973	8.08162	8.0582	10.5747	8.31915
TLR1	8.97344	9.29227	9.21276	8.66754	9.02806	8.8054	9.48613	8.76613	8.77481	8.6964	8.83772	8.67053	8.67034	8.7026	8.88491	8.97455	9.08675	9.37521	9.24936	9.17379	9.29233	9.60922	9.17142	9.10642	9.07538	8.6605	9.10365	8.68659	9.1286	9.27737	9.18329	8.69414	8.9338	8.57498	9.34119	9.43141	9.65802
MRC1	6.93462	7.92494	7.23416	7.60433	7.77559	7.9921	8.85459	8.83903	7.77465	8.89697	6.34861	9.18524	8.6672	7.91395	8.67483	9.79504	9.60054	9.8582	8.58091	9.44623	9.32534	9.58062	7.27701	9.39833	8.54991	7.66657	7.51106	8.42204	9.4825	9.74192	8.51143	8.51922	9.25837	9.95235	8.35544	7.73826	9.94933
IKBKG	8.76355	8.01085	8.1377	8.16277	7.8738	8.21023	7.87427	8.08629	7.83254	7.86147	7.66608	7.92178	7.79203	7.25063	7.45887	7.48117	8.2238	7.88246	7.94998	8.12065	7.97028	8.18794	7.57974	8.06497	7.68761	8.39868	8.21352	7.54511	8.19994	8.13217	7.70081	8.36162	8.36074	8.33744	7.95345	9.69126	7.97434
IL1R2	8.38592	6.06362	6.68087	7.14556	5.41179	7.57243	5.78251	7.10146	6.13749	6.85181	6.37666	7.70407	7.04748	6.87277	6.69113	7.58095	8.21645	5.9756	6.28024	6.84601	7.82619	5.86095	6.46705	7.34225	6.92892	7.5136	6.19439	7.85912	7.5626	8.10138	6.83015	7.44615	7.59064	8.47968	7.59794	10.182	8.34285
CR1	9.05171	8.81946	9.78839	9.30176	9.47987	9.19209	9.66212	9.07362	10.3243	9.5749	9.59388	9.63598	10.0442	9.14849	10.1882	9.46711	9.60477	10.2218	8.35739	9.4055	10.0739	10.3981	8.80166	8.88511	9.40713	9.13522	9.18816	9.31167	9.96397	9.44857	9.4161	9.64482	9.41734	9.34989	9.68118	9.2683	9.74954
CFD	8.07926	8.93659	7.47356	8.20911	8.28419	6.69763	7.39781	9.65096	8.28763	7.3203	6.80602	9.35519	7.69682	9.16916	8.14312	8.68907	9.13241	6.55358	10.2978	7.34611	7.21116	8.4681	7.74471	6.53801	8.29512	7.63513	6.97313	11.3669	7.46267	7.79776	7.80665	7.16738	8.67702	7.96331	7.16948	10.3294	8.81907
PTPRC	11.0472	10.7143	10.4469	10.6902	10.5211	10.4075	10.5728	10.9293	10.4445	10.0029	11.0124	10.2414	11.0213	10.8951	10.1643	9.95564	10.42	10.4442	11.1163	11.1193	10.7615	9.91085	11.0244	11.0715	10.782	10.7869	10.8215	11.0459	10.5529	11.0716	10.7337	10.1669	10.4034	11.1135	10.5749	12.2795	10.7765
APOE	12.3373	12.99	12.3686	12.0928	12.7253	12.2132	12.7291	13.8972	13.3274	12.0373	12.1118	13.5724	12.9152	13.4258	12.4334	12.7005	13.2686	11.8297	14.5604	12.4143	12.3585	12.6341	12.8223	12.5585	12.4785	12.4094	11.8097	13.7879	12.8873	12.9251	12.5934	11.6492	12.8639	12.9793	13.0356	15.2295	14.9455
LY9	9.42379	8.75868	9.5134	9.48241	8.94295	9.12393	9.38003	9.25329	8.9344	9.12364	9.17378	8.48761	9.79118	8.8921	9.10227	8.71255	9.08068	9.40744	9.10977	9.18696	9.17047	9.06219	9.25246	9.26682	9.05202	9.20469	9.47695	8.83744	9.1767	8.82875	9.70651	9.38797	8.89617	9.31581	9.65914	9.72068	8.10484
ITGA1	7.23221	8.93659	8.2631	8.08207	8.17285	8.39784	9.08472	8.25563	8.66983	8.29693	8.40564	8.38665	8.71658	8.00215	8.5156	8.9015	8.76244	8.91598	8.34187	9.18914	8.79634	8.66118	8.21453	6.90762	8.10177	8.39868	7.80953	8.53939	8.33607	7.66091	8.44117	8.99466	8.66514	9.23969	8.0582	7.34364	8.49869
HLA-DMB	9.69862	10.6605	10.8631	10.6793	10.724	10.3785	10.7911	11.4537	11.3946	10.6284	11.3523	10.8503	10.7085	11.446	10.9168	10.9532	10.9963	10.4494	12.0365	10.8666	11.1143	10.8666	11.2088	10.8817	11.3707	9.9871	10.5343	12.0329	11.3536	11.4279	10.8614	10.5248	11.0365	11.1737	11.5606	10.4688	11.4543
FCER1G	10.4506	10.6679	10.0479	9.95537	10.1419	9.9403	10.2758	11.4691	10.8649	9.82146	9.57886	11.2019	10.3859	10.8592	10.1454	10.6381	10.8625	10.0983	12.5084	10.657	10.1988	10.717	10.6034	11.4537	11.1658	10.0179	10.2214	11.5004	10.5297	10.8055	10.4249	9.81664	10.9867	10.6671	10.8091	12.1911	12.0262
IFNA2	2.00126	2.15243	0.676775	1.50406	4.54075	1.17716	3.80042	0.950513	2.93301	0	0.678211	2.24172	0	2.85782	3.22918	1.72866	0	0.000362071	0.225706	1.04476	0.0516157	0.23792	0.640142	0.592122	0	1.66247	0	0.861226	0.339303	2.79116	0	0	1.96721	1.82145	1.98122	3.88793	0
CD40	8.7502	9.17389	9.60509	9.48869	9.4973	8.84626	9.56861	9.18035	9.73857	9.30239	10.428	8.62693	9.42036	9.30341	9.2411	8.97239	8.57386	9.01413	9.00531	9.21937	9.68273	9.4505	9.34855	9.6135	9.78372	8.68117	9.49277	8.93169	9.56192	9.76371	8.90553	8.93308	9.13026	9.04954	9.75784	7.84899	9.48064
CASP1	8.2215	8.87492	8.57874	8.48499	8.51857	8.36071	8.68672	9.07614	8.35125	8.63704	8.32155	8.25535	8.82468	8.67809	8.16475	8.48601	8.72405	9.04178	8.93467	8.51108	8.823	8.70668	8.73457	8.6777	9.12509	8.95174	9.12637	8.69925	9.01324	9.03503	8.89414	8.56815	8.77702	9.06193	8.98684	9.2003	8.91179
SIGLEC1	10.0156	9.53994	8.51082	7.68305	8.51096	8.34179	10.6737	9.12311	8.88053	9.76989	6.50929	10.8041	9.64899	8.38693	9.3724	9.73642	9.2397	9.58328	9.42897	9.62458	7.71672	11.0342	8.30981	8.52666	8.95685	10.0698	8.32774	8.50374	10.0266	9.70962	9.23476	9.22569	10.2725	9.10048	8.42761	11.2952	10.226
ITGAX	9.6053	10.8953	9.94164	10.311	10.0023	10.312	10.0661	11.4691	10.4432	9.97198	9.61169	10.4977	10.1412	10.8501	9.47985	10.4381	11.3702	10.4213	11.8034	10.759	10.9742	10.7637	10.5694	11.1144	10.8489	9.9704	10.5893	11.5004	11.3375	11.4229	11.2912	10.7893	10.9897	11.431	11.5418	10.8164	11.9159
CCL19	13.358	12.9133	12.5337	12.7157	11.9713	12.2366	12.19	12.5005	12.5976	13.2443	12.7627	12.2027	12.0328	12.3076	12.9417	12.3702	11.9841	12.9688	11.3155	13.1542	12.681	11.7533	13.2096	12.5019	12.8765	13.3772	12.3998	13.0809	11.7547	11.628	12.3885	12.8662	12.9874	12.6698	12.4654	14.1004	13.0315
PTGS2	7.79712	5.69973	5.81354	6.9593	5.31022	5.33596	7.742	6.06196	6.02847	5.23823	4.67173	6.0834	6.11836	6.23052	6.63024	4.96166	5.75987	6.2466	7.11403	6.92148	6.31779	6.7502	4.99892	6.22567	4.27889	5.90934	4.43947	5.60611	4.82648	4.48036	4.91036	7.50023	4.31159	6.5099	5.7138	7.53245	5.95193
CD27	10.5113	9.80935	10.5459	10.4811	10.1639	10.6317	10.3577	9.97994	10.3808	10.0907	10.3698	10.1763	10.463	10.0998	10.605	10.0426	10.0814	10.2903	9.53738	9.90914	9.40248	10.1954	9.64324	10.1012	9.14531	10.989	10.1277	10.1205	9.7131	9.60159	10.2837	9.77885	10.3497	10.52	9.98476	11.5266	9.70603
PSMB10	11.2623	9.85797	10.1569	10.0686	9.99962	9.46997	9.69073	9.66105	10.0188	9.81879	9.9932	10.2327	9.99752	9.60804	9.89014	9.57354	9.41861	9.65484	9.67168	9.87564	9.76064	9.59389	9.55432	10.6237	10.021	10.3503	10.2558	10.0003	9.87735	9.79097	9.66557	9.59847	9.78437	9.84173	9.79064	12.3565	10.4214
PSMB8	10.4506	10.7159	10.7337	10.6305	10.6252	10.0609	10.4443	10.2543	10.5871	10.5637	10.8291	10.6206	10.6636	10.4623	10.6574	10.3301	10.362	10.1525	10.2432	10.4395	10.2971	10.3455	10.4081	10.5531	10.9063	10.4057	10.7611	10.5922	10.3158	10.7371	10.1075	10.2701	10.2458	10.4973	10.3073	10.7749	10.9219
TNFSF15	6.29076	4.58595	4.6931	5.02048	5.1232	4.07277	5.1526	5.37234	4.67633	4.00057	2.97931	5.08079	4.11081	5.48148	5.37181	5.02971	3.94659	4.31584	5.52822	4.425	6.24079	4.26324	5.70749	6.25444	5.50509	4.72923	4.75159	5.60611	6.70435	6.54529	4.75786	6.3888	4.68551	5.79004	6.28533	9.28152	7.01032
HLA-A	13.1062	13.832	13.7641	13.3035	13.6418	13.7088	13.9052	13.7857	14.0143	13.66	13.7287	13.7645	13.8892	13.7683	14.028	13.8107	13.7409	13.6488	14.6836	14.089	13.4291	13.7797	13.7996	13.9968	13.7513	13.3587	13.4926	15.0019	13.8788	14.0961	13.6978	13.5638	13.8342	14.4703	14.1764	13.6136	14.2839
CCR4	5.9606	5.98089	6.17445	7.4585	5.95107	6.45855	6.2608	6.25193	6.33353	5.91458	6.98068	6.23049	6.50309	7.48532	6.53379	5.93699	5.91332	5.12597	5.85405	6.6187	6.22088	5.33735	6.49048	6.19632	5.79852	6.40804	5.88889	6.52836	5.8762	6.1714	6.06665	6.3062	5.73958	6.97052	5.41034	6.93877	5.03578
HMGB1	8.33317	8.23713	8.79146	9.09932	9.26141	8.97098	8.5224	8.72825	9.07808	8.47019	9.7333	8.56358	8.78183	8.98161	8.49867	8.40184	8.71886	8.74153	8.7393	8.82085	8.98816	8.40425	8.98604	8.74514	8.78196	8.76586	8.99917	8.72426	8.88784	8.55655	8.72704	9.2321	8.87569	8.97507	8.75092	6.79865	7.67774
THBS1	11.155	9.67928	10.3028	10.4168	8.70688	10.8893	10.74	10.1255	9.05742	9.45456	10.0725	8.27808	10.7499	11.0904	10.9264	9.46557	12.1305	8.84871	11.2539	11.2557	10.3007	9.67938	9.14583	9.35249	9.55197	9.33759	8.09409	10.2424	8.63129	7.49082	8.45983	10.8813	8.65916	10.399	9.58977	7.88409	9.29059
FOS	11.2386	11.8473	11.0736	12.2685	10.7812	9.20681	12.7264	12.8987	12.8394	11.7492	10.1001	11.1825	10.8214	13.8653	13.7081	10.6657	11.5382	10.7418	13.6141	12.6674	11.7977	11.7113	11.9466	9.94448	12.2238	10.6162	9.6469	13.8352	10.7083	10.7026	10.7571	13.561	12.0515	12.7086	12.0869	10.7274	11.1512
SPA17	3.35481	5.13749	4.77961	5.33101	5.83396	5.20803	5.4668	5.46738	4.52402	4.79244	6.34861	4.73144	5.05316	5.14244	5.44435	4.96166	5.25638	5.72585	6.38488	5.38481	5.80563	5.53376	5.34578	5.74771	5.19957	4.37048	5.04669	5.30837	5.52625	5.19126	4.94609	5.43171	5.29136	5.59921	5.57004	2.50532	5.14767
SLAMF7	7.77091	8.32779	9.12047	7.53326	8.15831	7.43274	8.75333	8.25119	8.43906	7.31273	7.74353	8.04616	8.16539	7.80499	7.7295	7.62561	7.42636	8.02778	9.2549	8.51456	8.43518	8.51536	8.082	9.67864	8.34492	7.8961	8.31197	8.53233	8.82484	8.87316	8.31018	7.17405	8.17212	8.99243	9.23644	9.74952	9.57206
LILRB1	6.1351	8.68219	8.56663	8.03139	8.80972	8.04922	8.77131	8.99605	8.52183	8.19359	8.47216	7.72075	8.74363	8.84884	7.85456	8.19509	8.9735	8.26673	9.28225	8.43217	8.89386	8.73889	8.60639	8.29702	8.93379	7.22068	8.21776	8.37545	8.29016	8.45307	8.66674	8.31107	8.34593	8.51616	8.78184	4.99265	8.92232
IL21	3.35481	1.81305	3.05031	5.21469	4.81247	2.61285	3.09144	4.37415	3.81161	1.39417	5.53262	1.27865	3.58128	3.71121	1.09445	3.33452	1.70309	3.15592	0.225706	0.239244	4.44168	0.23792	4.86192	5.27268	3.95163	1.66247	5.25902	0.861226	3.72158	4.03549	2.37438	3.79218	3.40935	4.49682	5.36749	2.50532	4.08163
HLA-C	14.1844	13.2208	12.9253	12.637	12.7185	12.8808	13.4263	12.7918	12.9789	12.6288	12.7185	13.2473	13.2984	12.9029	13.0783	12.9142	12.9811	12.8235	13.4522	12.873	12.7714	12.8735	12.9632	13.9653	13.2851	13.6074	13.2291	13.7423	13.1024	13.3686	12.7488	12.5196	12.9507	13.4766	13.0768	15.8393	13.8698
TOLLIP	7.23221	8.78635	8.20176	7.89631	8.08331	8.30708	8.50961	8.99339	8.49647	8.16024	7.61988	8.37615	8.25167	8.82671	8.43778	8.82456	8.75991	8.13433	9.72049	8.37579	8.33687	8.50603	8.62768	7.82712	8.5947	7.69734	8.13948	9.11301	8.50636	8.68667	8.52626	7.9905	8.46036	8.40059	8.66063	7.44113	8.53
TAP2	10.9395	10.0078	10.1118	9.79752	9.67807	9.56768	9.22174	9.37677	9.6857	9.79319	9.77605	9.67931	10.0025	9.20677	9.38627	9.0645	9.41701	9.73323	9.26041	9.92887	9.65333	9.50068	9.56264	10.5238	9.90131	10.3551	10.122	9.42276	9.65994	10.154	9.48908	9.67922	9.84619	10.0978	9.7359	12.0437	10.1796
IL6	5.9606	7.53326	5.38728	6.94111	5.31022	6.23061	6.46894	5.84314	6.2631	6.7321	5.42926	4.59327	6.48895	7.5225	7.05773	5.76796	6.36304	4.63906	7.8657	6.53878	5.93346	4.89803	4.54135	4.55967	6.79201	5.8375	5.00805	6.44057	5.31324	5.7312	4.17039	7.03441	4.42867	5.05492	6.71085	3.19005	4.00447
IL21R	7.5728	6.50963	7.5738	7.12958	7.8132	7.22534	7.28224	6.97778	7.70551	7.24278	7.61988	7.25477	6.96815	7.14728	6.35717	6.32337	6.22325	6.61376	5.33278	6.55241	6.94604	6.7502	7.04352	7.48262	6.98384	7.14829	7.53843	6.31453	6.75593	6.76548	6.75155	6.8798	6.73209	6.84231	6.83399	7.39321	6.54916
CD84	9.91747	10.3697	9.85714	10.4331	10.2081	10.2741	9.95254	10.9335	10.3974	10.0064	9.73058	10.5523	10.3473	11.0247	9.71427	10.574	10.7975	9.71617	11.5027	10.2029	10.3184	10.2142	10.8026	10.4527	10.5725	10.2431	10.0286	11.4526	10.5602	10.8881	10.3419	10.2442	10.8325	11.0371	10.5907	11.6284	11.3689
SMG1	8.8537	9.18086	9.20496	8.67856	9.26367	9.42482	9.24507	9.31635	9.27288	9.40025	9.24779	8.98566	9.48056	9.13355	9.07968	9.27016	9.40087	9.48601	8.9484	9.10377	9.05715	8.95999	9.33243	8.76527	9.34904	8.96865	9.27004	8.98955	9.30343	9.27737	9.70391	9.42897	9.41734	9.6635	9.48968	8.76473	9.20911
KLRC2	5.25758	7.33934	7.91692	5.33101	6.40973	6.64919	7.24156	6.37143	5.39986	7.55007	5.67498	7.38612	6.48895	6.16147	7.12548	7.21498	6.5849	6.08593	5.24654	6.91094	5.00429	7.66656	5.89474	4.88815	7.33311	5.07996	5.04669	7.70437	6.3489	5.28191	6.05032	6.86338	5.66993	6.04431	5.73081	2.50532	7.01032
TNFRSF11A	5.6515	5.59236	5.08155	5.58639	5.1232	5.33596	5.60148	5.55654	5.44298	5.13903	3.66523	5.86057	4.75535	5.23495	5.21477	6.0062	5.07307	6.94183	5.45319	6.218	5.25979	5.97353	5.12404	4.13365	3.95163	5.72253	5.12099	4.00093	5.60336	4.81989	5.61253	6.0834	6.13373	5.90454	3.73141	3.19005	5.97233
CD3G	9.15664	7.39632	7.60966	7.71551	6.9039	7.72337	7.67484	8.0199	7.09807	8.59398	7.59622	7.32194	7.8092	7.75899	7.29199	8.03872	7.87716	7.88246	6.75655	7.8105	7.22121	6.66893	7.82984	8.24062	7.92595	8.90417	8.83779	8.21714	7.49338	7.99822	8.31702	7.92479	7.9255	7.86775	7.3343	7.00404	7.33579
VEGFC	6.67682	7.05586	7.32326	6.06082	6.91548	7.25397	7.66718	6.55575	6.76587	6.55099	6.45769	6.73642	7.29511	6.45868	7.14738	6.85116	6.25231	7.26631	6.46345	7.35391	7.02852	7.26343	6.62359	5.97216	6.39274	6.81582	6.43184	6.61112	6.85385	6.19492	6.72093	7.1198	7.01088	6.48558	6.52839	5.2294	6.8431
IL2RG	9.78626	10.1364	10.2937	10.4637	10.4778	10.0958	10.6023	10.5496	10.503	10.48	10.4512	10.1794	10.6628	10.486	10.2704	10.1574	10.2867	10.7792	10.3582	10.634	10.7258	10.5015	10.4815	10.4053	10.7968	10.3631	10.6217	10.4664	10.7039	10.6504	10.8181	10.3737	10.3291	10.6644	10.6444	9.50089	10.2292
IFNGR1	10.01	10.3585	10.2066	10.3511	10.3396	10.485	10.1288	11.1267	10.6528	10.7496	10.4043	10.4559	10.8679	10.9171	10.1344	10.8009	11.1629	10.1449	11.3068	10.4864	10.7538	10.3218	10.6458	10.3464	10.8284	10.2707	10.4824	10.9812	10.9654	10.8122	10.6968	10.948	11.0009	11.1661	10.6837	10.1961	11.3199
LRRN3	6.1351	6.19788	5.3311	6.68107	5.62422	6.07428	6.04139	6.28709	6.111	7.01925	6.78524	6.52466	5.45342	7.62863	7.62414	7.08506	4.78561	7.80714	5.00525	6.23501	6.29892	6.28849	6.96206	4.46437	7.02806	7.49037	4.49641	6.06338	6.66891	5.91236	6.95817	6.98974	6.55024	5.4054	7.31752	4.35628	5.37926
TLR4	6.7322	8.44431	7.65614	7.48385	8.46837	7.88897	8.88131	8.60825	8.23953	8.18946	7.93492	8.22057	8.30511	8.21019	7.94484	8.12293	8.89043	8.49586	9.11282	8.35649	8.17557	8.77818	8.04292	7.07826	7.91657	6.73903	7.68034	8.39894	8.02179	8.34684	8.2507	7.65128	8.23777	8.29259	8.01374	6.93877	8.73797
LY96	9.91747	9.00099	8.91605	8.81964	8.99843	8.57522	9.12721	9.56403	9.12517	8.42528	8.7331	9.30628	8.92524	9.13655	8.68235	8.70996	9.15567	9.38603	10.0466	8.96797	9.04588	9.3576	9.36131	9.69972	8.94537	9.33759	9.13984	9.56794	9.2713	9.27737	9.12797	8.54002	9.04113	9.51069	9.35222	11.8532	10.2812
C3	8.2215	9.19698	8.91127	9.69813	9.5595	9.46473	9.28565	9.50365	9.02232	9.52338	10.2192	8.136	8.81621	9.20105	8.75546	9.24533	8.96035	9.55286	8.84213	9.04472	10.2983	8.65275	9.56815	9.05419	9.78243	8.71163	8.99176	8.91006	8.79638	8.82499	9.05211	9.75347	9.40489	10.2795	9.56628	6.27164	9.9168
PRG2	4.71394	4.27476	3.52118	3.7813	4.04635	3.04601	4.69117	2.92105	4.16059	3.21992	0.678211	2.83909	4.97416	1.36211	1.57114	3.22266	2.9666	3.7985	3.61326	3.85	3.85559	3.60015	0.640142	3.52647	3.623	3.17076	2.35109	0.861226	4.82648	3.21584	3.75284	3.30112	3.62097	3.82767	3.34636	2.50532	2.45105
AXL	7.37823	7.85116	6.98388	7.22287	7.73042	7.76374	7.85418	8.20136	6.81593	8.18532	6.40418	8.03286	7.87592	8.18141	7.91962	8.11903	8.07314	7.97139	8.41289	7.90915	7.60595	7.9264	7.83899	7.86493	7.96742	8.03105	6.98313	7.9678	8.02179	7.79776	8.05185	8.06775	8.36809	8.33404	7.8943	7.53245	9.27219
USP9Y	7.66106	7.245	7.42069	7.16136	7.17827	6.88709	0.11353	6.80658	6.94151	0	0.678211	7.48712	7.19414	7.12328	1.09445	0	0	0.000362071	6.50119	0.239244	0.0516157	6.9832	6.91088	6.87093	0	0.545878	6.79168	6.90153	6.94555	0.244378	0	6.68808	6.52417	6.42292	6.78599	7.61833	0.0829778
ITGB4	8.25969	6.90696	6.92815	7.3105	6.53509	7.77507	6.78423	6.43552	7.37906	7.14389	7.63157	6.94964	6.72442	7.13533	7.81407	6.98575	6.47823	7.25691	6.81765	6.84601	6.6057	6.94228	7.38096	6.19632	6.5587	7.14829	6.6855	6.94472	6.65086	5.7312	5.93056	7.63687	6.8097	7.88645	6.84964	9.11424	6.49377
IL1R1	6.05049	8.0264	6.6352	7.20774	7.2162	7.73211	7.4162	7.78795	7.31087	7.31273	7.0693	7.84774	7.8035	8.14611	7.68529	8.36609	7.97194	7.33048	8.39295	7.39988	7.3181	7.73204	7.80202	6.7749	7.21565	6.50399	6.40235	8.18147	7.38836	7.72693	6.90469	7.3315	7.65814	7.49998	7.61636	6.46948	8.43763
CD96	9.33715	9.23318	9.27364	9.60589	9.16529	9.51036	9.53744	9.31422	8.94193	9.4127	9.01774	9.35519	9.29187	9.13355	9.2563	9.18877	9.61879	9.86596	8.06784	9.85103	9.752	9.02348	9.17504	9.47673	9.21965	10.0421	9.54093	8.88256	9.57395	9.81773	9.83953	9.69554	9.38692	9.80658	9.11379	9.0692	9.06216
NOS2A	4.71394	4.27476	2.34676	2.136	4.12822	3.59873	5.1526	2.92105	3.81161	3.84138	0.678211	3.58592	3.95495	0.48643	1.57114	4.60805	1.31951	4.45393	2.3845	2.87949	3.63263	3.73403	2.15556	2.80753	2.15089	2.91558	3.87873	0.861226	4.46257	3.21584	3.27948	4.53475	2.86144	4.54469	2.68645	2.50532	3.83653
CCL23	2.00126	2.8563	2.74101	0.640629	1.59253	4.03556	3.26384	4.00325	2.66816	3.66242	2.65213	2.24172	3.47051	0.226065	1.09445	3.62591	3.53826	3.44805	5.15481	2.87949	2.03974	0.23792	1.5883	3.08887	2.92464	0.770348	1.74639	3.40061	0.85245	0.244378	1.54728	2.70626	2.24776	4.1705	3.86062	2.50532	3.30408
CCL2	7.9912	9.1072	7.73403	8.67306	7.89149	8.43224	10.6593	8.45046	7.09807	7.53063	8.99982	6.52466	8.34882	9.80009	9.39087	7.53485	9.39274	8.15473	10.9455	11.0734	10.0877	8.23387	8.5065	7.31519	7.88326	6.69904	6.78026	8.84315	7.13926	6.73372	7.86381	8.87899	6.7547	9.23057	8.95825	2.50532	7.96927
GZMK	9.37243	9.58265	9.51024	9.26933	10.2292	9.85077	9.69638	8.61864	9.07466	9.48518	10.1106	9.54051	10.2331	9.02112	8.65968	9.23995	9.83953	8.92491	8.48057	10.258	9.67727	8.74287	9.56264	10.026	9.74317	9.32122	9.42656	10.2118	9.92131	10.3461	9.6789	9.72763	9.30314	11.3197	9.07104	11.1405	10.0221
CD46	9.33715	9.97214	9.72439	9.8374	9.81262	10.0661	10.1591	10.3195	9.98458	10.094	9.87771	9.71307	10.3085	9.94408	9.87053	10.3233	10.3163	10.4911	10.7779	10.4238	10.3439	10.3218	10.2088	9.89965	9.92723	9.82936	9.82139	10.3059	10.1744	10.1719	10.361	10.3838	10.3121	10.5304	10.3009	9.64085	10.1259
IGF2R	8.63869	9.56678	8.79146	8.5037	8.79098	8.76335	8.9866	9.77381	9.06089	8.81631	8.57865	9.24414	8.82186	9.37123	8.75546	9.07057	9.25054	8.93084	10.3633	8.92669	8.9793	9.03	9.34212	9.50095	9.11488	8.71665	8.72617	9.68718	9.03079	9.28834	9.08052	8.66839	9.12376	9.36996	9.36453	8.85595	9.88352
CYBB	11.229	11.0837	10.8779	10.2177	10.5877	9.89558	10.8964	11.2714	10.8569	10.2956	10.4806	11.1381	10.7565	11.3892	10.9639	10.7266	10.7019	10.516	11.6849	10.5834	10.9441	10.9247	10.8119	12.0667	11.3647	10.8338	10.847	11.5157	11.107	11.6643	10.747	10.2552	10.7949	10.9069	11.2955	13.2615	12.827
ENO3	7.02609	5.38278	5.5924	5.8033	5.31022	5.20803	5.91775	5.81931	5.60361	5.95403	5.25886	5.27408	5.66943	5.40389	5.51342	5.50653	5.73949	6.02075	4.35214	5.66131	5.6052	5.57003	5.53794	5.57599	4.85138	5.90934	6.01116	4.8443	5.31324	5.52397	5.42267	5.73211	5.66993	5.80976	5.32333	7.61833	5.65648
PRKCD	9.83134	9.54174	9.84716	9.4312	9.53906	9.62203	9.3129	10.0118	9.96252	9.10185	9.94951	9.71723	9.39215	9.89353	9.40911	9.71203	9.90047	9.0689	10.4321	9.36165	9.40027	9.477	9.58729	9.81043	9.32797	9.33433	9.58918	10.2702	9.57155	9.73792	9.49964	9.19814	9.66564	9.62226	9.74429	11.2251	10.7538
IL15RA	7.06974	7.79778	7.30878	6.92269	7.41687	7.5561	7.59637	7.2425	7.34537	7.61304	7.37766	7.38612	7.76294	7.2395	7.38708	7.1245	7.48875	7.56192	7.42012	7.74078	7.70243	7.46946	7.23601	7.70736	7.45473	6.61559	7.36583	7.16159	7.53334	7.6943	7.38654	7.7258	7.60315	8.08567	7.92787	6.27164	8.37769
CCR3	2.00126	0.722433	2.34676	1.50406	2.97077	1.17716	3.41782	2.72982	1.92389	0	1.62556	3.85141	2.29049	2.60396	1.09445	3.62591	2.46896	2.56372	2.3845	2.87949	2.8522	2.63935	2.15556	1.99491	0	3.17076	2.35109	0.861226	3.41435	2.52037	3.03593	1.94928	3.40935	1.47125	2.53978	2.50532	0
IL8	2.00126	6.76583	4.93846	4.94947	6.03837	3.11897	8.09583	6.19752	7.70551	7.3203	3.66523	2.83909	6.38589	8.35121	8.48153	5.53022	6.36304	3.57457	10.5738	6.51112	5.95772	4.43037	5.58223	4.00411	7.25339	6.43263	2.77589	8.48191	3.97473	5.82462	4.17039	7.24545	5.46589	5.08761	7.52183	6.93877	5.82303
AIRE	7.34308	6.60939	6.4629	6.22015	6.14055	7.28996	6.30095	5.74538	5.39986	7.10936	5.58165	7.03219	7.06665	5.90407	6.74956	7.09303	6.66273	5.16671	3.86557	6.11153	7.11735	6.99659	6.29144	6.41598	5.50509	6.13589	6.2284	4.29598	6.88507	6.84196	6.42425	7.7258	5.64595	5.88607	6.46882	4.35628	5.84533
SLAMF6	9.45704	7.38027	8.08771	8.73771	7.76922	8.52912	7.47879	7.69281	7.92668	8.17701	7.87718	8.43801	8.27246	7.95533	7.38708	8.03459	8.36021	7.46724	6.34393	7.67376	7.79286	7.30705	7.53538	8.80957	7.85898	8.92599	8.00369	7.85912	8.39147	8.27142	7.32001	8.24292	8.37904	8.51315	7.44148	10.2441	7.814
PRAME	5.6515	2.15243	4.28347	3.7813	2.97077	1.99096	1.63883	2.50931	2.93301	3.66242	4.47816	1.27865	2.00272	3.42735	1.09445	2.66098	1.31951	2.56372	0.225706	1.93671	3.04569	2.33663	3.86737	3.70384	2.76657	4.56098	2.94906	3.40061	3.41435	1.12666	3.16284	2.17885	2.48253	2.10302	2.53978	2.50532	0
TNFRSF13C	10.983	9.24209	10.7063	10.5153	9.888	10.2351	9.87654	9.42097	10.2504	10.032	9.89478	9.84831	10.1592	10.0353	10.1123	9.98594	9.60337	9.60938	8.50863	10.3777	9.63276	10.0633	9.23522	10.4021	10.3159	10.6389	9.91834	8.974	10.0266	9.24112	9.37573	9.90449	9.83695	9.17081	10.1574	11.0584	8.79063
MAP3K7	8.24073	8.93659	8.94909	9.03217	8.98201	9.08235	8.97113	9.12554	8.90386	8.98053	9.09154	8.67053	9.02416	8.87063	8.93612	9.21093	9.21223	9.03078	9.03777	9.18914	9.12031	9.13662	8.811	8.60695	8.86232	8.79934	8.77876	8.9477	9.03428	9.09876	9.06232	9.17006	9.17284	9.13216	9.07936	8.01652	8.726
TNFSF12	10.1589	8.78024	8.82745	8.89717	8.63168	8.67386	8.74244	8.80608	8.92302	8.6759	8.2551	8.84051	8.64506	8.86702	9.14098	8.81012	8.88812	8.90999	9.42897	8.79815	8.60224	8.9634	8.90554	9.312	8.88173	9.43817	8.81278	9.33214	8.9883	8.79067	8.87109	8.68249	9.08415	9.02444	8.93276	11.5294	9.49128
IRF2	8.48597	9.21293	8.97682	9.06614	9.11848	8.69788	9.1411	9.30138	9.16435	9.02057	9.17777	8.88561	9.16866	9.3507	9.52236	8.76341	8.9822	9.16756	9.24102	8.76925	9.11222	8.90426	9.38338	9.01689	9.62289	8.46575	8.91552	9.39966	9.08221	9.30465	9.09452	8.87695	9.08861	9.03705	9.21091	8.19483	9.06453
TPSAB1	10.3874	9.62923	9.01744	10.3868	9.76222	10.3037	10.155	9.89274	10.8277	8.67885	9.82269	9.90052	11.1544	10.1227	9.73249	9.12797	9.95894	6.50674	8.60277	11.1239	10.3323	11.3249	10.1893	9.40155	9.13321	8.7066	10.0153	9.30754	10.278	8.66157	9.66289	11.1404	10.2977	9.88072	9.44659	11.8173	8.95857
IFI16	12.0244	10.4877	10.6938	10.4118	10.0994	10.1925	9.8531	9.97994	9.97543	9.96837	10.0553	10.4155	10.3716	9.95432	10.0055	9.9687	10.3016	10.097	9.72648	10.0777	10.1271	10.124	9.84076	11.0876	10.3761	11.1338	10.4744	9.89138	10.2603	10.2665	9.93264	10.0238	10.0621	10.2697	9.9416	13.2312	10.9835
STAT1	10.2085	11.6804	11.2103	10.5352	10.9018	9.85144	10.8666	11.4045	10.8165	10.9249	11.175	11.1193	11.4196	10.6121	10.4768	10.2882	10.1154	10.7792	10.718	10.8145	11.5757	10.8538	11.2693	12.1116	11.8366	10.4349	11.2946	10.844	11.2177	12.1327	11.1703	10.8384	10.8847	11.4129	11.5279	11.1621	12.0789
SMG6	8.46977	8.45584	8.73845	8.44036	8.27073	7.6606	8.76414	8.35011	8.6096	8.77835	8.6378	8.51657	8.34882	8.2328	8.76257	8.79063	8.42546	8.69354	8.22269	8.62189	8.39577	8.64851	8.56285	8.33792	8.12639	8.52983	8.42993	8.87699	8.35292	8.43836	7.8115	7.83084	7.89021	7.71921	7.86765	9.24148	8.40422
CD81	11.1008	12.4629	11.946	11.8735	12.3656	12.1709	12.2915	12.7627	12.5723	12.0649	12.2897	12.4479	12.177	12.4758	12.2285	12.419	12.602	12.1771	13.5429	12.4255	12.4034	12.3261	12.7324	12.1081	12.5032	11.5132	11.7458	13.2481	12.3698	12.7694	12.2949	12.0025	12.528	12.9386	12.6491	11.5182	13.4091
UPF2	7.94508	7.45879	7.7976	7.67206	7.37556	7.33659	7.44336	7.48894	7.39012	7.51752	7.40516	7.36504	7.86501	7.1709	7.23178	7.53485	7.52493	7.76796	7.02616	7.36168	7.19083	7.58029	7.16498	7.50674	7.30463	7.9567	7.72272	7.17978	7.3553	7.30878	7.38002	7.43508	7.55888	7.2194	7.39956	9.02271	7.75043
HLA-DOB	9.47339	9.01665	10.0844	9.82009	9.67977	9.55048	9.65051	8.80304	9.59064	9.36958	10.2114	9.07922	9.72485	9.12451	9.26132	9.18131	9.24874	9.26928	8.74717	9.33627	9.39139	9.67938	8.86578	10.0281	10.021	9.47711	9.37436	8.71181	10.1115	9.26353	8.98927	9.33687	9.34657	9.05782	9.7957	8.99087	8.96367
NOD2	6.83695	6.68973	6.29684	5.33101	5.9284	5.1742	7.10083	5.97837	6.02847	5.52691	6.13529	5.86057	6.04294	5.40389	5.21477	5.09471	5.07307	6.26548	6.25837	5.58377	6.40859	6.07796	6.89341	6.96096	5.93485	5.97778	6.6483	5.55127	5.90694	6.26326	6.71058	5.43171	5.59676	6.34395	6.0069	6.37395	6.31358
TNFAIP3	12.651	10.9377	11.0466	11.3208	9.96522	10.3169	10.5418	11.0691	11.0027	10.9156	10.5623	10.543	11.1375	11.4994	11.543	10.4041	10.6228	10.3063	11.4632	11.2027	10.5283	9.91261	10.0641	11.6045	11.3298	11.6175	10.8443	11.969	10.6007	10.7853	10.6909	11.9041	10.6441	10.9925	11.1166	14.3305	11.228
RORC	2.00126	4.52885	5.21171	3.41027	3.95955	4.82757	4.86191	3.8233	4.9988	3.66242	2.22829	4.85752	4.11081	4.63191	5.12933	5.1569	3.79683	3.89865	3.61326	4.09322	4.63461	4.43037	3.54815	4.36233	3.79665	4.64756	3.48752	1.71993	4.37731	4.48036	4.54132	5.43171	3.71618	3.74812	4.75337	3.19005	5.34836
SYK	9.6563	9.11449	9.77792	9.53186	9.54653	9.1708	9.31536	9.61682	9.78539	9.1387	9.90445	9.19124	9.65691	9.58844	9.27133	9.28416	9.37303	8.93968	10.1542	9.12217	9.32766	9.61357	9.47726	9.94669	9.65849	9.43513	9.45197	9.90784	9.58111	9.61472	8.98283	9.3144	9.38692	9.36996	9.41931	9.85057	10.103
ICOSLG	8.45339	7.90264	8.20958	8.26136	8.484	7.98724	7.62827	8.27765	8.91921	8.52689	8.5043	8.14839	8.13847	8.55787	8.13218	8.30903	7.92307	7.67921	8.18261	7.75853	8.10129	7.89815	8.082	7.84615	8.93147	8.44776	8.23459	8.09785	8.29016	7.64392	7.79199	8.15125	7.62171	7.44428	8.41714	8.87352	8.00438
CD14	9.47339	8.66903	7.94527	8.14699	9.29503	8.33606	9.16305	9.59769	9.04698	8.4871	8.45253	8.7701	8.95641	8.89919	8.96106	8.4178	9.15182	9.18254	10.6795	9.70153	9.39139	9.47939	8.47161	10.9819	9.13726	9.29799	8.57246	9.99774	8.78815	9.22407	9.21109	8.80787	9.59381	9.87956	9.36861	11.565	10.9408
HCK	9.21612	9.54174	8.99952	8.86858	9.11346	8.62773	9.03798	9.87262	9.35419	9.02521	9.00881	9.20316	9.16422	9.47209	8.95486	9.41079	9.54437	9.26225	10.598	9.28412	9.48409	9.54235	9.67427	10.2989	9.76555	9.13522	9.24534	10.3366	9.5498	9.75384	9.48453	9.16337	9.36872	9.56102	9.73273	11.0036	10.8766
CCR7	12.1744	8.92281	9.462	10.0976	9.03072	9.06975	8.30769	9.4328	9.03998	10.0962	9.09576	9.89685	9.15529	9.29537	9.56365	9.25425	9.06439	9.29018	7.24213	8.60564	8.66252	9.25552	9.15318	10.8109	9.37324	11.2517	10.1633	9.18231	9.10227	9.10187	9.24914	9.21765	9.25837	8.4766	8.3109	13.0431	8.66776
GADD45B	11.2995	10.2323	9.29583	9.82506	9.55024	9.52134	9.60313	9.84339	10.5629	9.84919	9.73871	9.79415	10.1502	10.2445	10.2196	9.92581	10.4872	9.71274	11.2833	10.7874	9.42223	9.78729	9.08171	10.146	9.6613	10.8893	9.38758	10.5333	9.29183	9.41891	9.048	10.763	9.89914	10.0551	9.77433	13.9834	10.5346
PIK3CD	8.9028	9.74186	10.0081	9.62596	9.76382	9.41489	9.86319	9.56224	9.56159	9.70778	9.70868	9.22672	9.28165	9.42622	9.54315	9.00234	9.36474	10.0917	8.92429	9.56866	10.0753	9.82341	9.63801	9.08255	9.83689	8.54683	9.85579	9.20024	9.77898	9.68492	10.1154	9.66271	9.3165	9.5137	9.97944	9.17218	9.01621
CEBPB	7.68931	9.14568	8.12949	8.23174	8.08331	8.78733	8.98043	9.32484	8.69234	8.5971	8.06991	8.5261	9.40727	9.71028	8.5156	9.32875	9.79331	8.10318	10.0672	9.11759	8.68085	8.57903	8.5065	9.24548	8.85497	7.90491	8.21352	9.53652	8.75051	9.32877	8.5233	8.92123	9.05257	9.46943	8.89365	7.91835	9.82581
CSF3R	7.9912	7.77341	5.85398	6.61377	7.52662	6.90782	8.14628	7.80624	6.89569	6.48519	4.25453	7.5065	7.1318	6.56943	6.56666	7.34755	7.99791	7.31244	8.23394	7.01306	7.69524	7.83994	7.02759	7.91084	7.4931	7.82357	7.16973	7.69175	8.06332	7.92978	7.20673	7.51607	7.67007	7.87713	7.90183	9.15791	8.31116
TAP1	8.38592	8.846	9.02188	8.59377	8.34966	8.52577	8.46614	8.39915	8.34558	8.65809	8.28501	8.67053	8.8303	8.2328	8.12116	8.16892	8.48483	8.31284	7.58735	8.5958	8.55531	8.05991	8.60102	9.1795	8.94075	8.60748	8.66229	8.61487	8.53124	9.1568	8.31018	8.40762	8.67997	8.81348	8.52343	8.97468	9.26393
CASP8	11.0196	9.55432	9.84465	10.311	9.18694	9.86077	9.64272	9.51667	9.34853	9.74761	8.81227	9.46327	9.79549	9.40398	9.17336	9.91798	9.95783	10.0996	9.16665	10.1206	9.80978	9.57171	9.37396	10.3023	9.2461	10.8199	10.1545	9.90511	10.2558	9.92006	9.90568	10.2802	9.87871	10.0364	9.6702	12.4325	9.71816
CMKLR1	7.60282	8.2237	7.95459	7.93359	8.49947	8.19765	8.58064	9.13281	8.5761	7.87181	7.5228	8.40741	8.34882	8.51699	7.84119	8.09142	8.9404	8.32639	9.16371	8.61541	9.02019	8.99709	8.56836	8.85724	8.85742	7.55899	8.10786	8.9477	8.83686	9.36291	8.64788	8.53226	9.02262	9.25055	8.78592	8.56293	9.80747
IL17RB	4.18884	0	2.74101	4.32088	0	3.31802	1.63883	0	3.81161	1.39417	1.62556	2.24172	1.64289	0.48643	1.09445	2.96898	1.70309	2.29633	2.01873	2.69516	1.02776	0.597745	2.8782	4.55967	0	0.770348	2.35109	0.861226	3.02348	0.244378	0	3.09163	0.477324	1.82145	1.05762	2.50532	3.02033
TNFRSF1A	9.084	8.94752	8.0534	8.49749	8.55603	9.1206	9.18735	8.93083	8.50158	8.96613	8.27013	8.8557	8.80198	8.6063	8.87181	9.02127	9.39437	9.2646	9.19571	9.53816	9.10681	9.30746	8.89241	8.68828	8.37946	8.76102	8.55916	9.0151	8.59399	8.62308	9.03562	8.9871	9.02727	9.18598	8.51609	9.32048	9.04781
HLA-DRA	12.7591	13.6774	13.9323	14.0955	14.1893	14.0155	14.1275	15.0602	14.6053	14.1927	14.7081	14.329	14.3431	14.6668	14.2401	14.2442	14.8403	14.2897	15.4515	14.7362	14.8176	14.0802	14.396	14.7597	15.0752	13.6961	14.0809	15.1793	14.825	14.8094	14.6367	14.2842	14.6876	15.1633	15.1174	13.0431	15.0292
IL16	11.8063	10.5811	11.4575	11.3374	10.9596	11.0036	11.0293	10.8805	10.7375	10.9005	10.9819	10.8859	10.8883	10.6121	11.0094	10.785	10.8358	11.4161	10.0322	11.0495	11.1835	11.2722	11.0324	11.258	10.88	11.4958	11.3468	10.5439	11.1087	10.756	11.3148	10.9664	10.951	10.9263	11.1182	11.618	10.4288
MAGEB2	3.35481	0.722433	1.8025	0.640629	2.56317	2.71051	3.55693	1.52245	2.66816	1.79264	0.678211	1.27865	0	3.2613	1.57114	1.35704	1.70309	2.56372	2.67604	2.48377	3.04569	0.23792	0.534521	2.80753	2.58903	2.20961	0	3.12828	3.02348	0.244378	0.500126	2.84647	0	2.5409	3.05381	2.50532	1.8893
IL6ST	10.8327	11.945	11.5496	12.0123	11.4733	12.2502	11.69	11.8426	11.3974	12.3791	11.0079	11.8785	12.0206	12.1995	11.7944	12.3603	12.1569	12.043	11.2649	11.7393	11.6047	11.8936	11.7622	10.9526	11.8254	11.6804	11.1423	11.3659	11.999	12.0835	11.6475	12.1434	12.3589	12.1681	11.3932	10.1891	11.5971
GTF3C1	9.38976	8.04179	8.41947	8.62259	8.17766	8.41061	8.23702	8.00414	8.29941	8.47698	8.52325	8.59107	8.02546	8.00215	8.39266	8.20984	8.11725	8.18975	8.16508	8.2725	8.25603	8.23387	8.12755	8.69354	8.09347	8.79461	8.33166	8.03928	8.19372	8.00489	8.10023	8.47128	8.35706	8.52215	8.2084	10.2374	8.71393
CD164	8.01373	10.5802	10.1987	9.60878	10.3059	10.0522	10.1929	10.5469	10.1836	10.284	10.0334	10.3064	10.1241	10.7311	10.5047	10.3968	10.6934	9.73999	11.0708	9.87157	10.0642	10.1617	10.4888	9.10642	10.6997	9.08569	9.44657	10.7708	9.91942	10.5039	10.2644	9.86381	10.1425	9.81758	10.1637	7.65943	10.1122
ICAM3	10.6932	9.71011	10.3299	10.4035	10.2556	10.1082	10.2606	9.66105	10.1563	10.1545	9.75484	10.03	10.0272	9.97627	10.2014	9.80963	9.96224	10.1424	9.56882	10.0443	10.0795	10.1256	10.1252	10.3431	10.2576	10.5248	10.4184	9.86633	10.149	10.0106	10.0675	9.7568	9.95144	9.92548	10.025	10.5854	9.65329
AICDA	7.77091	4.3426	6.65822	6.65898	6.50476	5.90926	4.3522	4.77182	6.18905	2.36085	8.17749	5.86057	4.11081	6.60454	1.09445	3.33452	4.1456	4.16312	4.77817	4.48309	5.77864	4.71581	6.66537	5.62087	3.79665	5.41221	5.93081	4.29598	5.0076	4.9361	3.83137	4.57563	4.8202	5.70832	5.23074	7.23908	4.41551
SH2D1A	7.23221	7.73606	7.7872	7.84832	7.76283	7.7175	7.69758	6.95609	6.95647	7.31273	8.27759	7.56312	7.84294	7.66234	7.16895	7.31383	7.27172	7.81997	6.09522	8.21795	7.67343	7.42064	7.5466	7.45809	7.38163	7.59211	7.97893	7.77786	7.86621	7.79006	7.87313	7.36686	7.49319	8.19846	7.50216	8.19483	7.35922
CARD9	6.36271	4.52885	5.27264	5.72041	5.20094	5.1742	5.43107	4.86786	5.05547	5.5783	3.98976	5.79904	5.26713	5.18944	4.72574	5.43304	5.89501	6.18842	5.6675	5.7586	5.66536	6.15161	5.58223	6.97831	5.50509	6.13589	5.70787	5.09491	5.26659	5.52397	5.74015	5.8367	5.98872	6.38398	5.79689	8.04781	6.57608
CMA1	2.63854	4.52885	4.60108	5.76245	4.59934	6.50692	6.6194	3.72414	6.21416	3.75467	5.13294	5.97628	7.18539	5.14244	4.60434	2.96898	4.6611	2.78922	0.225706	6.8237	5.40801	7.08696	4.54135	4.81277	4.21911	4.72923	5.41483	3.6296	5.99543	4.81989	4.87372	5.16331	5.51967	3.57451	4.37498	3.19005	3.02033
SLAMF1	7.23221	7.0355	7.13919	7.41962	7.3587	7.48197	7.65949	7.23352	7.07084	7.46387	7.20065	7.44756	7.19414	7.1709	6.46571	6.98575	7.35447	7.55427	6.40493	7.16275	7.46073	6.92838	7.09027	7.18673	7.29742	7.86029	7.7346	6.71456	7.52346	7.55584	7.32001	7.44063	7.2838	7.14371	7.23649	7.84899	7.01032
IL2	2.00126	1.81305	0.676775	2.57396	3.66259	2.96916	4.10253	2.72982	0.357113	2.57842	0.678211	1.27865	1.16237	4.15185	2.3524	2.66098	0	1.5418	3.46837	3.04291	3.63263	0.23792	2.56166	0.592122	1.8691	0.545878	1.74639	0.861226	2.48568	1.12666	3.16284	4.04596	0.477324	0.320971	3.25528	2.50532	0
TNFRSF13B	8.82851	8.36089	9.44556	8.94359	7.14915	8.5055	8.37505	8.28202	7.90372	8.20181	6.16776	7.6701	9.03879	7.84223	8.81822	8.34621	7.92307	8.49586	8.09277	8.86522	7.1493	8.57457	7.44232	7.99849	6.92892	8.82279	8.03286	8.01921	8.4184	7.76671	8.60939	7.88062	8.65616	8.22441	8.3745	9.63055	7.7266
ITK	10.9158	10.0729	10.3775	11.1263	10.0918	10.6278	9.68505	10.3582	10.1563	11.1838	10.0334	11.263	10.7661	11.222	10.2014	10.8094	10.7757	9.85665	8.46633	10.3458	9.85246	9.61574	10.0543	10.1764	10.6425	10.9744	10.1152	10.8666	10.3258	11.033	9.99794	10.5654	10.6205	10.2346	9.0593	10.0336	10.0258
PPARG	3.83127	6.92919	4.93846	5.43865	6.23597	6.18886	5.50167	7.23352	5.44298	5.17286	3.8366	6.23049	5.98366	6.45868	6.15586	6.77389	6.77714	6.20808	8.23394	5.80489	4.69358	6.12747	6.72585	3.86177	6.20518	6.01082	4.79763	7.28436	5.96653	5.59641	6.27769	5.93422	6.72066	5.79004	5.81295	7.00404	6.05119
SERPING1	9.7797	10.8421	10.0866	9.73555	10.1808	10.3077	10.4342	10.7313	10.2684	10.1745	10.3923	10.5406	10.5413	10.5312	10.3784	10.4113	10.6435	10.5834	11.3181	10.408	10.6571	10.5914	10.7033	11.4614	10.5621	9.89719	9.86663	11.0826	10.9405	11.0215	10.2304	10.3407	10.6112	11.4049	10.866	10.3483	12.054
CD58	7.41253	8.45584	8.50448	8.49749	8.13374	8.63708	8.34176	8.79696	8.20863	8.18117	8.0613	7.6701	8.35273	8.53984	7.63967	8.38245	8.73181	8.37935	9.17543	8.75164	8.8263	8.43407	8.66419	8.18939	8.34841	7.94819	8.292	8.773	8.52629	8.91271	8.66138	8.7308	8.76593	9.02865	8.80008	7.00404	8.43763
YTHDF2	5.9606	7.73606	7.58585	7.84832	7.94895	7.98236	8.10152	8.19675	8.00789	7.89733	7.78599	7.23167	8.12938	8.03469	8.02981	7.73159	8.1904	7.54657	8.47109	8.06468	8.24128	7.77151	8.06649	6.88939	8.19781	6.88872	7.5653	7.78975	7.62865	7.84313	8.16989	8.1205	7.97447	8.09776	8.19315	2.50532	6.85414
C1S	8.7502	10.4698	9.65458	9.52577	9.92427	10.1593	10.0675	9.76449	9.75791	9.8518	10.2153	9.58676	9.93762	9.72032	9.9965	10.0932	9.85382	10.1826	9.8722	10.0273	10.284	10.0033	10.2194	9.43963	10.0524	9.0464	9.25774	9.81779	9.92882	10.145	9.53819	10.2275	10.07	10.8867	9.97052	8.27634	10.7966
NFKB1	7.51081	7.39632	7.17154	7.95187	7.38392	7.26607	7.13455	7.50396	7.59516	7.28979	7.44545	7.27751	7.31127	7.58536	7.1902	7.39992	7.53087	7.54657	7.46855	7.59691	7.83276	7.49798	7.69516	7.82712	8.06404	7.59211	7.79258	7.16159	7.33283	7.57389	7.52293	7.21989	6.86268	7.27722	7.38352	6.27164	7.05883
MST1R	2.00126	4.58595	4.28347	5.08817	3.86719	4.42897	3.55693	3.5027	4.74685	3.92317	4.84238	2.83909	4.25147	4.05366	3.22918	4.13863	3.33591	5.31907	0.777015	4.36447	4.37118	5.15837	4.7882	3.70384	4.3915	4.46887	3.69634	0.861226	4.82648	4.48036	4.22958	5.75008	4.18416	4.59102	4.1406	2.50532	3.64644
CLU	2.00126	0	0.676775	3.7813	0	1.64069	1.02308	0	0.357113	1.79264	0.678211	1.27865	0	0.226065	1.09445	0.0791248	0	2.56372	0.225706	2.23602	3.50674	0.597745	2.56166	3.52647	2.76657	0.545878	0	0.861226	2.48568	1.75194	0.500126	2.84647	0.477324	0	1.43496	2.50532	0
TFEB	9.8186	8.07707	9.00402	8.76382	8.0042	8.75907	8.09583	8.21512	8.5615	7.92241	8.41919	8.63576	8.33308	8.31987	8.43778	8.63	8.37019	7.80714	7.97031	8.25594	7.95831	8.08519	8.09734	9.29825	8.37605	9.38246	8.27989	8.48922	8.53616	8.18597	7.98472	8.58576	8.60109	8.22441	8.51118	11.2217	8.55728
SLC2A1	7.23221	6.66344	7.51197	6.72425	7.40049	6.85541	7.17831	7.05121	7.1115	7.16925	7.24698	7.00519	7.3509	7.27262	7.78643	7.23674	7.0985	7.09746	6.4442	7.2821	6.88409	7.13617	7.05927	7.17173	7.69311	7.3554	7.00291	7.00718	6.98931	6.91459	6.87718	6.66932	6.97282	6.35742	6.8261	7.44113	6.40649
CASP3	8.14195	7.72339	8.28545	8.08207	8.46837	8.21648	7.95826	8.18747	8.02927	7.38668	8.09546	8.32249	8.02055	8.10992	7.16895	7.82073	8.17531	7.78114	8.10508	7.78763	7.82619	7.9947	8.22854	8.57308	8.13854	8.06291	8.205	8.12626	8.12999	8.36769	7.89157	7.85179	8.17631	8.31691	7.90558	8.01652	7.94882
IL7	4.71394	5.56422	5.38728	5.72041	5.0827	5.28931	5.94334	5.40472	5.64112	5.76734	5.42926	5.18067	5.78966	5.3219	6.112	5.9892	5.36681	5.85612	4.83838	5.68625	5.88368	6.35235	5.85919	5.27268	5.3465	5.01631	5.60806	4.93277	6.18296	5.36719	6.11454	6.17934	5.96953	5.92277	6.15282	4.35628	5.11133
BCL6	9.28255	7.83359	8.54826	8.8345	8.00961	8.64636	7.92653	8.0458	8.40676	7.88718	9.36796	8.1235	8.21778	8.56234	8.22776	8.20984	8.11725	7.74123	8.39796	7.45897	8.16519	7.40065	8.32943	8.76026	7.64281	8.27494	8.35494	8.50374	7.97177	7.75884	7.39303	8.56053	7.79528	8.31346	7.76408	9.11424	8.54029
TNFRSF10C	3.83127	4.40739	4.77961	4.07617	5.88195	5.01127	6.06489	3.91608	4.35372	5.17286	4.25453	4.59327	4.49731	3.71121	4.72574	4.46789	5.28479	5.45687	5.10666	4.74292	4.85728	5.63993	4.4487	3.86177	4.02329	3.74254	4.25379	0.861226	4.82648	5.2373	3.97667	4.93104	4.18416	5.02148	3.73141	3.19005	5.43913
CD6	9.30098	8.27668	8.70569	8.61687	8.56709	8.62773	8.21092	8.42306	7.88038	8.75341	8.5043	8.58197	8.09712	8.48909	8.50716	7.59786	8.18664	8.69702	7.19685	8.62834	8.4002	7.85471	8.52364	8.61806	8.43307	9.22946	8.84876	8.47456	8.07013	8.46762	8.94801	8.54518	8.34221	8.47351	8.09806	9.50089	7.7912
KLRK1	6.29076	8.86918	8.17807	8.05696	8.19201	8.59773	8.18434	7.72523	7.02901	8.42879	8.20121	7.59967	8.08307	7.72749	7.62414	8.01373	8.82665	8.61106	7.06447	9.25106	8.46087	7.86204	8.02698	7.9377	8.14658	7.6769	7.64929	7.71688	8.82886	8.95809	9.20188	9.185	8.26164	9.30543	8.16527	7.18381	7.58802
IRAK2	6.7322	6.96192	6.7891	6.63655	6.23597	6.61806	7.07791	6.73198	6.52628	6.02984	5.80454	6.32083	6.5447	6.76829	6.19843	6.30975	6.51467	6.76737	7.2968	7.13584	6.72358	6.58281	6.91088	7.30147	6.5587	6.83439	6.47498	6.87945	6.63258	6.7811	6.65768	6.24417	6.6858	6.43567	6.71939	7.98453	7.0965
IL9	2.00126	0	0.676775	0.640629	0	0	0.11353	0	0.357113	0	0.678211	1.27865	0	0.226065	1.09445	0	0	0.000362071	0.225706	0	0.0516157	0.23792	0.534521	0.592122	0	0.545878	0	0.861226	0.339303	0.244378	0	0	0	0	0	2.50532	0
TLR7	6.05049	5.95944	6.48881	5.02048	5.34488	3.7442	5.56897	5.55654	5.94095	5.20592	6.06806	5.86057	5.36328	5.44321	5.70276	4.77598	4.42625	5.58264	5.59954	5.44451	5.93346	5.45838	5.85919	5.97216	6.1422	5.46084	5.58199	5.09491	5.84479	5.48634	5.37102	5.65792	5.35192	5.02148	6.2968	8.3535	6.39141
CDK1	5.40117	5.13749	7.13919	7.37966	7.92051	6.66145	5.63327	5.86658	6.98592	5.5783	8.67216	6.56218	6.57178	7.37782	4.9416	5.24543	5.69784	6.40824	3.61326	5.47346	6.68049	5.77034	7.22208	6.33747	6.1582	5.01631	7.10713	5.75911	5.77983	6.58143	4.98096	6.82151	5.93035	6.28879	5.55101	2.50532	5.52451
CD160	3.83127	5.47635	4.1599	3.60768	4.65565	4.14442	6.01749	4.91359	3.93755	5.69932	4.75958	6.18311	5.83509	4.63191	4.16339	5.48245	4.90022	5.77938	4.95174	6.70666	4.44168	5.45838	4.62842	3.86177	5.31829	3.17076	5.22573	1.71993	5.84479	4.87916	5.67775	3.39547	4.68551	2.71836	5.47232	2.50532	5.43913
IRF1	9.06256	8.83721	8.60267	8.59958	8.79412	8.30317	9.22174	8.71217	8.72764	8.55923	8.81227	8.41768	8.72565	8.09765	8.64436	7.82552	8.2636	9.02525	8.67883	9.43523	9.20382	8.78976	8.73457	9.46447	9.2647	8.90417	9.04044	8.62154	8.42372	8.92331	8.83104	8.68015	8.3863	8.70443	9.33286	10.182	9.70451
IL11	2.00126	0	0.676775	0.640629	0	0	1.02308	0	0.357113	0.841769	0.678211	1.27865	0	1.90314	2.3524	0	1.31951	0.000362071	0.225706	0	0.0516157	0.23792	0.534521	0.592122	0	0.545878	0	0.861226	0.85245	0.244378	0	0.897988	2.48253	0	0	2.50532	0.0829778
NFKBIA	12.4038	12.0994	12.074	12.1787	11.6167	11.9237	11.8973	12.0691	12.8875	12.0941	12.1493	11.7664	11.9542	12.6876	12.6289	12.061	11.9535	11.2267	12.9465	12.1292	11.6215	11.1314	11.5892	12.1204	12.4397	12.4198	11.8732	12.6446	11.7616	11.847	12.0257	12.4334	11.8677	12.0243	12.0791	13.7824	12.5133
CLEC4C	6.29076	6.58158	8.07921	6.61377	6.89223	5.36625	6.75563	8.52232	7.35669	7.66745	7.21626	7.56312	6.20741	5.65895	6.91186	6.11985	4.20627	6.74063	6.36455	6.64438	7.77249	6.92838	7.30371	5.52966	7.67097	7.69734	7.99878	5.9828	7.74382	6.21807	7.74205	8.52966	7.73404	6.52191	7.48221	9.98597	5.07405
IL22	2.00126	1.81305	0.676775	0.640629	0	0	2.39995	0	0.357113	0	0.678211	1.27865	0	0.226065	1.09445	0	0	0.000362071	0.225706	0.239244	1.02776	0.23792	0.534521	0.592122	0	0.545878	0	0.861226	0.339303	0.244378	0	0	0	0	0.545226	2.50532	0
ATG16L1	7.74422	8.33197	8.27804	8.0141	8.42853	8.24732	8.29283	7.99353	8.09833	8.38976	7.83736	8.26676	8.13394	8.42179	8.13218	8.27788	8.1485	7.76796	8.08036	8.36037	8.14948	8.23387	8.21453	7.20158	8.32023	8.01486	7.98889	8.00908	7.58178	8.37285	8.16989	7.97149	7.95019	7.83443	7.85607	7.44113	7.95908
TNFRSF9	6.7322	6.41826	7.18745	7.20774	7.28921	6.8339	7.17831	7.09155	7.91907	7.78149	7.64317	5.52273	7.11348	6.90128	5.97178	6.53721	6.3763	7.10795	6.25837	7.11762	7.1493	7.22982	6.82133	6.67201	6.61777	6.85273	6.94273	6.96584	6.75593	7.29796	6.74141	7.09892	6.58849	7.37976	6.7941	4.70927	5.70606
XCL2	3.83127	6.44936	6.32588	5.43865	6.32547	6.21405	7.31201	7.197	6.46485	6.28317	5.58165	5.52273	6.78354	6.53345	6.06675	7.21498	6.84548	6.56886	6.46345	7.75263	6.29892	6.60045	4.54135	5.09319	7.84422	3.89189	5.91	6.68938	6.10556	6.0733	7.35366	6.23143	6.02637	6.87076	6.70226	2.50532	5.97233
NEFL	4.47515	1.81305	4.02474	2.136	3.66259	2.80198	4.00868	0	3.35032	0.841769	2.65213	1.27865	2.29049	1.36211	1.09445	0.85518	0.795477	0.000362071	2.01873	3.04291	0.0516157	1.42902	4.86192	2.80753	0	1.66247	3.59571	2.35354	4.46257	0.244378	3.83137	1.67613	0	0	0.545226	2.50532	0
PSEN1	7.30706	8.67233	8.03593	8.16277	8.10875	8.41605	8.43039	8.70893	8.3169	8.47698	8.18544	8.20879	8.07836	8.4316	8.4018	8.5598	8.76999	8.46352	9.02163	8.39483	8.58676	8.61419	8.36789	8.03211	8.44291	8.2544	8.11242	8.50374	8.41305	8.77124	8.56124	8.43009	8.64107	8.52215	8.62242	7.57603	8.45586
CD163	8.36855	8.55926	8.02711	8.51604	9.02539	9.61259	9.32025	10.5791	8.78322	9.24788	7.24698	9.52158	10.0442	9.65484	9.30094	9.43766	10.9747	9.49604	10.4012	9.50874	8.83614	9.06219	8.82489	7.80784	9.33503	9.08956	8.26358	10.3038	8.91834	8.59683	9.06436	9.66627	10.4604	10.5386	7.35638	7.84899	9.84531
DEFB1	2.63854	1.36843	0.676775	0.640629	0	0	1.63883	0	0.357113	0	0.678211	1.27865	2.29049	0.226065	1.09445	0	1.31951	1.5418	0.225706	2.87949	0.0516157	0.23792	0.640142	2.45769	0	0.545878	0	0.861226	2.48568	0.244378	0	0	0	1.47125	0	2.50532	0
HLA-DQB1	11.3267	8.2237	0.676775	0.640629	10.5786	8.77044	0.11353	11.1453	9.47855	9.09965	9.51087	1.27865	0	10.6218	10.1535	0	9.34463	8.62209	12.4514	11.2862	0.0516157	0.23792	10.4415	0.592122	11.9887	9.46226	9.14207	11.0095	9.15125	8.99874	11.6407	10.5609	10.8118	0	0	11.6154	10.1474
KIR_Activating_Subgroup_2	2.00126	0	0.676775	0.640629	2.30606	0	0.11353	1.93094	0.357113	0.841769	0.678211	1.27865	0	0.226065	1.09445	0	1.31951	0.000362071	0.225706	2.69516	0.0516157	0.23792	0.534521	1.30944	0	0.545878	0	0.861226	2.48568	0.244378	0	0.259847	0	0	0	2.50532	0
IL32	11.0955	10.0854	10.1468	10.8547	10.619	9.70435	10.7272	10.1615	10.3098	10.4354	11.0747	10.2953	10.8292	10.8501	10.7408	9.80721	9.64231	10.3523	9.86498	10.8727	10.5927	9.92841	10.6471	10.9711	10.4381	10.9091	10.8333	10.2913	10.596	10.8763	10.7703	10.583	9.9745	10.6651	10.3697	11.2755	11.051
C5	3.35481	4.04971	4.1599	3.93626	4.27922	4.03556	2.89561	3.72414	4.44138	4.27432	4.67173	5.18067	3.47051	3.94829	3.22918	4.51614	4.42625	4.51832	3.61326	4.09322	3.74841	4.07417	4.00388	2.80753	2.92464	4.37048	3.87873	3.12828	4.2867	3.81038	3.38739	4.76425	4.42867	4.63591	4.57654	2.50532	4.63619
KIR_Inhibiting_Subgroup_1	2.00126	2.8563	4.02474	1.50406	1.03635	3.11897	2.39995	3.24099	0.357113	2.76744	2.65213	3.2603	1.16237	1.36211	2.3524	3.43833	4.42625	2.56372	0.225706	3.66161	1.02776	2.33663	2.56166	3.08887	3.19673	4.15094	1.31134	0.861226	2.11632	0.244378	1.54728	2.37686	2.68439	2.71836	3.5129	5.91232	3.42745
CD44	14.6734	11.8651	12.259	12.2912	11.5304	12.0015	11.7162	11.8404	12.0554	11.8405	11.8518	12.4641	11.7622	11.9655	12.4047	11.8769	11.6506	12.0778	12.4756	12.2384	11.8194	11.9276	11.9925	13.8207	11.6412	13.5951	12.3135	12.5433	11.884	12.0436	12.0674	11.9503	12.0329	12.2726	11.9228	16.8747	13.0534
IRF8	11.4139	10.1566	10.9531	10.7159	10.1688	10.2949	10.1357	10.5649	10.6097	10.4536	10.6725	10.5547	10.643	10.3362	10.4529	10.2224	10.2212	10.2267	9.92522	10.4829	10.6186	10.388	10.095	10.9438	10.7801	11.2007	10.6595	10.2051	10.9461	10.4028	10.361	10.8844	10.6035	10.1929	10.6224	12.681	10.5835
SIGIRR	8.86613	8.69522	8.7652	8.8492	8.42448	8.84357	8.53508	8.52968	8.4013	8.99242	7.78599	8.44807	8.75549	7.95533	8.65204	8.25674	8.74209	9.28556	7.50616	8.89227	8.9793	8.45361	8.85679	8.56162	8.39305	8.73653	9.1664	8.2943	8.86454	8.48681	9.22206	9.03918	8.85492	9.00318	8.74046	9.09938	7.70238
IL3RA	6.29076	6.90696	6.94697	6.44332	7.16863	6.92318	7.11216	7.58391	7.07084	7.42929	6.63074	6.97769	7.71515	7.18256	6.77791	6.93341	5.77997	7.409	6.51969	7.42232	7.29923	7.48853	7.39345	7.20158	7.29742	6.69904	7.21284	7.28436	7.72669	7.75884	7.52293	7.88469	7.32214	7.70874	7.28335	6.55907	7.36695
IRF7	7.96832	9.5561	9.87444	8.45965	8.80038	8.26751	8.69803	9.40506	9.03294	9.11061	8.44592	8.59107	8.94868	8.32514	8.99164	8.3056	8.01072	8.4676	8.39796	8.34086	8.87806	9.03974	9.01461	7.73825	9.02608	7.8961	8.73507	8.39115	8.62205	8.51977	8.95898	9.04647	9.09748	8.48889	8.76337	8.45035	7.84199
NT5E	8.93855	6.43389	6.98388	7.60433	6.23597	7.13588	7.11216	6.10201	7.34537	7.16925	7.37766	7.27751	7.5342	6.58709	7.7724	7.17045	6.69484	6.94183	5.939	7.63584	7.10654	6.88586	6.66537	7.04571	6.48447	8.11701	6.03056	6.24712	8.06332	7.16137	6.59153	6.8551	7.54598	6.86134	5.82883	10.1463	6.19704
IL13RA1	9.75318	9.26193	8.67216	9.1075	9.08299	9.3358	8.9043	9.4677	9.11187	9.40025	8.55429	9.51681	9.16199	9.46016	8.94864	9.61705	9.97537	8.84243	10.037	9.14034	9.24383	9.10298	9.44464	9.95985	9.41547	9.68074	8.92073	9.54707	9.45416	9.72586	8.84057	9.43593	9.61095	9.90843	9.19108	10.7514	10.4352
CSF2RB	13.0603	9.9708	10.6341	10.2196	10.415	9.52889	10.424	9.84928	10.6285	10.2936	9.96806	10.4052	10.1747	9.90413	10.3784	9.87237	9.11273	10.4699	9.37155	9.84689	9.86053	10.8109	9.9119	11.3442	9.74847	11.3051	10.6415	10.3607	9.90045	10.4573	9.86425	10.0394	9.86449	9.89349	9.87814	14.9061	10.6492
CYLD	12.0006	10.2534	10.6897	10.682	10.1975	10.0742	10.3895	10.1084	10.1269	10.2497	10.2422	10.4584	10.2353	10.1659	10.2452	9.95783	9.99162	10.6324	9.92695	10.3241	10.4883	10.4082	10.2744	11.1163	10.5363	11.1272	10.9073	10.0206	10.4794	10.525	10.4562	10.334	10.3562	10.1759	10.3479	13.0167	10.3857
TNFRSF11B	7.15326	5.01809	6.87019	6.39068	5.47575	4.61702	6.37804	4.82064	5.2622	4.50432	6.50929	4.44045	6.35504	5.09385	4.72574	5.40769	5.87646	5.48935	5.76379	5.61008	6.13838	6.51	5.34578	5.70666	5.13633	5.14093	6.19439	5.01612	5.1685	5.2373	5.08079	5.51813	4.86244	5.97611	4.08878	5.91232	5.37926
MPPED1	5.40117	0	0.676775	0.640629	0.119381	0	0.11353	0	0.357113	0	0.678211	1.27865	0	0.226065	1.09445	0	0	0.934566	0.225706	0	0.0516157	0.23792	0.534521	1.30944	0	1.66247	0	0.861226	1.61857	1.75194	0	0	0	0	0	4.70927	0.956793
MICA	7.1121	6.47981	6.38226	6.39068	6.16015	6.27917	6.01749	6.26962	5.5651	5.67591	5.99755	4.97347	6.32351	5.09385	5.57933	5.64316	6.797	6.88191	6.4247	7.04233	6.63609	5.88993	5.23917	6.56123	5.47984	6.10563	6.38738	5.80671	6.70435	6.0733	6.27769	6.49915	7.09299	6.62571	6.48895	7.44113	5.28452
TAL1	7.19327	5.059	4.86122	5.88168	4.95391	6.15456	5.91775	4.86786	4.52402	6.3289	4.37068	6.83169	5.85727	5.84659	5.51342	7.37398	7.01617	4.80312	4.08024	6.16575	4.75023	5.97353	4.24337	4.36233	4.44467	6.25098	5.08432	5.70989	5.21838	5.59641	4.4447	5.59966	5.22816	5.72919	3.86062	7.77613	5.84533
SBNO2	10.5694	8.65242	8.83251	9.01053	8.92014	9.15354	8.86467	8.76924	8.92302	8.94181	8.35013	8.84812	8.98187	8.61493	8.85195	8.89239	8.99945	8.79449	8.64552	9.3713	9.04588	8.79359	8.69981	9.73076	8.75326	9.59619	9.41922	8.88256	8.64503	8.54744	8.72704	8.95455	8.63804	8.93746	8.93826	11.5864	9.02845
ICOS	8.07926	7.87427	8.12123	8.54041	7.83165	7.83585	7.47879	8.37484	7.61415	7.60686	8.12883	8.04616	7.3587	8.50311	8.0532	7.19288	7.68803	8.24787	6.91871	7.57704	8.14948	7.20697	8.12755	8.37115	7.76281	8.42343	8.16605	7.48786	8.01475	8.22076	7.9761	8.37326	7.89021	8.31	7.80078	8.24968	7.23805
TLR9	7.02609	6.86143	7.54938	6.54317	7.10938	6.59267	7.11216	6.63976	6.78275	6.49859	7.10327	6.63442	6.37054	5.55511	6.72064	5.78775	5.58813	6.32068	5.41416	6.55241	6.695	6.82713	6.41902	6.62872	6.17403	7.28961	7.19575	5.16963	6.47736	5.76302	6.31916	6.20562	6.28114	6.246	6.76137	7.84899	5.43913
CEACAM1	2.63854	6.08358	5.63942	4.53004	5.53698	4.48525	6.79833	4.77182	5.64112	5.10438	4.47816	6.03083	5.0142	5.14244	6.19843	6.08828	4.70381	6.50674	4.83838	5.55698	4.44168	6.73431	4.99892	4.25252	5.26015	4.37048	4.38019	4.75006	4.46257	5.44771	5.76036	4.57563	4.77668	4.72171	4.28574	2.50532	5.4095
TNF	7.1121	6.26935	6.43652	6.46894	6.96087	6.49326	7.73469	6.04151	6.84836	6.63834	6.32	7.27751	6.08114	5.90407	7.29199	7.49929	6.7871	7.25691	6.09522	7.20652	7.59826	8.01457	7.84809	7.45809	6.59443	7.44274	7.67419	6.61112	6.57631	7.1373	7.06766	5.99576	7.11936	7.21201	7.13795	8.82015	6.53551
TTK	5.86474	3.32731	5.72911	5.27402	6.42601	5.0491	4.69117	4.77182	5.10999	4.99515	6.48372	3.58592	4.97416	5.23495	3.52515	4.19899	4.26449	4.57996	2.01873	3.66161	5.17955	4.58014	4.62842	4.00411	5.42797	5.14093	5.84572	0.861226	5.40225	5.2373	3.48779	5.29152	4.63767	5.15084	4.08878	2.50532	4.15487
IL1RN	2.00126	6.30379	4.50277	0.640629	1.03635	3.18841	4.49747	5.0009	1.92389	3.08427	0.678211	2.83909	3.87021	3.83461	3.98033	2.82319	3.223	2.78922	6.69275	4.64453	2.03974	3.96946	2.8782	4.73324	4.02329	1.66247	2.77589	5.60611	3.02348	3.21584	2.89677	3.98658	4.04438	2.5409	3.58947	3.88793	4.15487
MBL2	2.00126	0	0.918142	0.640629	0	0	0.11353	0	0.357113	0	0.678211	2.24172	0	0.226065	1.09445	0	0	0.000362071	0.225706	0	0.0516157	0.23792	0.534521	2.45769	0	0.545878	0	0.861226	0.339303	0.244378	0	0	0	0	0	2.50532	0
TLR8	6.05049	6.33743	5.08155	5.6771	6.23597	5.24109	6.30095	7.39535	6.56583	5.5005	5.58165	6.56218	6.20741	6.9702	6.53379	6.50171	7.0824	6.22746	7.5246	6.49709	7.59052	5.97353	7.09027	8.52075	7.25339	5.72253	6.15956	7.5866	7.27508	7.58283	6.65768	6.02557	6.61344	7.45685	7.56987	7.18381	8.69257
KIR3DL2	2.63854	0	0.676775	0.640629	1.03635	0	1.02308	0	0.357113	0	0.678211	1.27865	0	2.60396	1.09445	1.72866	2.81901	0.000362071	0.225706	3.66161	0.0516157	1.42902	0.534521	1.99491	1.0546	0.545878	0	0.861226	1.61857	0.244378	0	0	0	0	0	2.50532	0
REPS1	7.15326	8.90328	8.72761	8.78437	8.69685	8.99661	9.0019	8.87992	8.81639	8.95159	8.78636	8.73767	8.97428	9.45054	9.18399	9.2489	9.31222	9.14988	8.84213	9.23636	9.12299	8.99709	9.18584	8.10501	9.1573	8.20529	8.32381	8.84315	8.83686	9.07043	9.28097	9.19651	9.27996	9.03495	8.93642	5.2294	8.10484
CD180	9.37243	8.0264	8.78625	8.62829	8.28419	8.55564	8.68292	7.66635	8.39033	7.73129	8.77059	8.20879	8.04008	8.2328	8.28814	8.18394	8.35016	8.2045	8.52704	8.04553	8.23633	8.40926	8.39297	8.02378	8.39643	8.58572	8.95922	7.83637	8.6034	7.75093	8.51143	7.86834	8.2135	7.8957	8.71505	9.96972	8.02406
PMCH	5.86474	4.40739	5.63942	6.41724	4.81247	5.52232	3.26384	7.05121	4.16059	5.83229	4.47816	4.73144	5.33193	2.29569	5.57933	3.71129	3.44063	5.04085	5.70032	4.5927	3.74841	5.33735	4.7882	4.46437	5.50509	7.43058	3.10365	5.01612	4.37731	4.03549	3.83137	4.8333	6.34212	6.7121	4.03504	4.70927	3.16917
CCL11	2.00126	1.81305	0.918142	0.640629	0	0	2.39995	0	0.357113	0	3.66523	1.27865	1.64289	0.226065	2.3524	0	0	0.000362071	2.67604	0	0.0516157	0.23792	0.534521	0.592122	0	0.545878	0	0.861226	1.61857	0.244378	0	0	0	3.01876	0	2.50532	0
CLEC4A	9.32819	7.76107	7.7872	8.13903	7.95457	7.27407	7.47001	8.19675	7.68769	7.78149	7.3354	8.01943	7.60146	7.94852	7.67024	7.8303	7.72996	7.74123	8.72342	7.71676	7.92178	7.77151	7.7251	8.96561	8.04264	8.34139	8.10328	8.57419	8.15582	7.56489	7.84027	8.06775	8.18049	7.73477	7.90932	11.1621	9.45549
CD63	14.4132	13.4469	12.785	12.5783	12.6045	12.8352	12.8048	13.601	13.154	12.0573	12.5616	13.9021	12.6613	13.5636	12.8999	13.2522	13.2425	12.7351	14.7274	13.0452	12.6672	13.1419	13.3304	13.9589	13.1146	13.6891	12.9713	14.5424	13.1201	13.2231	13.0566	12.5804	13.2929	13.2801	13.2496	17.9678	14.7375
TNFRSF4	8.36855	6.4948	7.36582	7.63859	7.05808	6.71538	6.74111	6.9004	7.01479	6.7434	7.63157	6.63442	6.70007	6.68873	6.72064	6.35024	6.33615	6.88191	6.07033	7.33037	7.52708	6.76592	6.53623	7.84615	6.78172	7.69734	7.38857	7.08645	6.83799	7.47169	6.74141	6.86338	7.22835	7.44428	6.99044	9.24148	7.52725
CTLA4	11.3883	8.9825	9.50072	10.829	8.95422	9.61732	8.35612	10.3269	9.15465	9.11931	9.0873	9.5358	9.08887	9.52114	8.64436	8.3328	8.91563	9.23616	8.74717	8.90295	9.4091	8.82019	8.93145	10.9449	9.47099	10.6882	9.81581	9.4151	9.62338	9.50611	8.9568	10.4615	9.88256	10.3333	9.61861	11.8196	9.4464
C3AR1	6.67682	7.56201	6.70318	7.11343	7.3587	7.74658	7.53877	8.83012	7.69663	7.43627	6.76415	8.24385	8.06412	8.05387	6.77791	7.88645	8.54772	6.97662	8.88558	7.83859	7.17022	7.42064	7.83899	7.82712	7.71492	7.3554	7.28734	8.68021	8.09036	7.44251	7.60346	7.63203	8.13814	8.4766	7.37273	8.07843	8.93277
TLR2	8.7502	6.88438	7.17154	7.35239	6.94966	7.80854	7.36977	7.61191	7.00043	7.74259	6.48372	7.81702	7.71515	7.65399	6.96214	7.6636	8.66313	7.30333	7.73719	7.30643	7.50256	6.96969	6.74545	9.37886	7.80917	8.07076	7.27925	7.82485	7.93495	8.18597	7.20673	7.9905	7.90038	8.38095	7.03219	10.4218	9.87677
LTK	6.29076	4.74482	4.86122	4.71268	4.2057	4.64199	5.31824	4.82064	4.9988	4.91745	4.84238	4.07555	5.2336	4.15185	5.37181	5.70691	3.44063	4.51832	4.89617	4.53894	4.04866	3.28812	4.71052	4.73324	4.68459	5.19942	4.79763	4.15598	5.0076	2.79116	4.71707	4.9622	4.11597	4.63591	4.1406	7.84899	4.08163
LTA	7.37823	6.56748	7.36582	7.16136	7.51144	6.21405	7.35077	6.86593	7.45475	7.03773	8.0613	7.16006	6.72442	6.55155	7.31152	6.38962	6.26663	6.85723	5.4912	6.86798	7.19083	7.24111	7.27701	6.90762	7.36793	6.87084	7.55193	6.37892	6.91563	6.98373	7.37348	6.34218	6.90371	6.10942	7.26595	6.46948	5.43913
PECAM1	9.46524	11.2014	10.9773	10.2949	11.2395	11.3015	11.5882	11.2336	11.1556	11.2576	10.3505	11.0648	11.3852	11.2227	11.2823	11.2434	11.464	11.3312	11.9198	11.3139	10.6809	11.3821	11.2307	9.75865	10.9677	10.2239	10.4358	11.407	10.9799	11.0025	10.9477	11.1885	11.0741	11.5955	10.9551	9.59921	11.1684
CD244	4.47515	5.64704	4.93846	4.53004	4.95391	4.9526	6.52086	5.23502	5.05547	5.36072	4.57819	4.73144	4.6576	4.76198	5.70276	4.31263	4.82483	6.20808	5.2014	6.18338	5.93346	5.57003	4.86192	4.36233	5.28951	4.72923	5.86747	4.93277	5.35843	5.52397	6.03381	4.8333	5.12784	5.66566	5.32333	3.88793	5.95193
STAT2	10.4257	10.5045	10.5335	9.97562	9.85231	9.77942	10.0849	10.2687	9.9791	9.96596	9.72241	9.83688	10.1104	9.72829	9.55549	9.76789	9.94343	10.1913	10.195	9.84827	10.278	10.2481	9.90537	10.4879	10.2361	10.0361	10.2935	9.8351	10.2633	10.3263	10.0736	10.1348	10.2735	10.408	10.291	10.9754	10.672
ALDOA	12.2199	11.7881	11.6477	11.2598	11.6365	11.3	11.5836	11.8496	11.7917	11.3338	11.9888	11.9929	11.6755	12.0087	12.0158	11.5348	11.6485	11.3177	12.8433	11.4462	11.3416	11.6126	11.828	12.1297	11.7319	11.6656	11.4683	12.5728	11.3197	12.0764	11.3623	11.0782	11.5895	11.2946	11.42	13.4549	12.7171
IL4R	10.9686	8.73678	9.29949	10.6361	9.50881	9.60943	9.14386	9.40105	9.76854	9.90562	10.3291	9.10488	9.50008	9.44086	8.92982	9.66599	9.94343	9.42434	8.82363	9.31043	9.72575	9.26661	8.97778	11.0316	9.81938	10.3242	10.2382	8.96353	10.2985	9.38353	8.85474	9.87511	9.84487	9.60543	9.5424	10.5476	9.41134
C1R	9.31011	10.8967	10.2677	10.0853	10.8575	10.7737	10.7903	10.4278	10.6086	10.7517	10.4578	9.92593	10.5267	10.1227	10.4812	10.6889	10.5434	10.6912	10.4479	11.0338	10.7451	10.5202	10.6274	9.81043	10.3855	9.57425	9.79751	10.2337	10.1049	9.96862	10.2758	10.7844	10.6815	11.4464	10.5368	7.65943	11.0226
GZMH	4.47515	6.87295	4.77961	5.6771	7.14915	6.90782	6.77	5.23502	6.05651	5.65212	5.71947	5.97628	6.78354	5.51876	4.32581	5.78775	6.01857	5.55221	6.34393	7.52268	6.6057	5.20524	5.96333	5.8643	6.25068	4.72923	6.75715	6.10205	6.96029	7.94373	6.20581	5.53894	6.09882	7.83924	5.84454	7.06649	7.47815
ATG7	9.02978	8.5875	8.41947	8.20911	8.3368	8.43582	8.48369	9.20813	8.66072	8.52689	8.00849	8.80964	7.98573	8.78141	8.57335	8.97455	8.9735	8.40937	9.59305	8.63796	8.65883	8.56112	8.94847	8.96126	8.86476	8.86405	8.62447	9.25703	8.64047	8.73159	8.88497	8.67546	8.68587	8.71754	8.8689	10.2643	9.54677
KLRC1	7.02609	6.02285	6.83022	5.43865	5.59572	5.96968	6.63518	6.32142	4.93981	5.99244	5.42926	6.0834	6.19003	5.36348	5.92184	6.23964	5.98433	6.28411	5.4912	6.1479	5.3358	6.73431	4.62842	5.78763	6.36543	6.30526	5.22573	5.75911	6.57631	4.87916	6.01711	6.92794	5.38126	5.50555	6.10145	7.61833	6.17959
CD3EAP	6.43124	5.059	5.5924	5.27402	5.65217	5.42497	5.19583	5.49772	5.44298	5.5005	5.88487	5.27408	4.93297	5.23495	5.12933	5.21652	5.16763	5.20633	4.35214	5.04245	5.57415	4.26324	5.18275	5.74771	5.3465	5.80018	5.58199	5.55127	5.31324	5.09454	4.49382	5.08053	5.22816	5.21142	5.02556	7.18381	5.14767
ITGA4	9.40688	8.81349	9.04389	8.59958	8.72014	8.45708	8.73879	8.47354	8.74497	8.76732	8.34304	8.62693	8.81054	8.22154	8.57335	8.55114	8.72923	8.82026	7.94315	9.04472	8.68812	8.67373	8.57386	8.31762	8.9818	8.78985	8.77589	8.9155	8.52134	8.76733	8.5954	8.73306	8.60421	8.79133	8.63828	10.1463	8.33105
MAP2K1	8.48597	8.56282	8.60267	8.65085	8.87639	9.19209	8.75695	9.00927	9.02586	8.83492	9.06161	8.63576	8.95126	9.09704	8.58944	8.8901	9.15567	8.53918	9.7677	8.72781	8.81638	8.62716	8.93999	8.70401	9.00853	8.58572	8.68696	9.31579	8.81271	8.85851	8.72961	8.87695	8.95347	8.90573	8.77366	8.30253	8.76454
COL3A1	11.6957	10.0541	10.1345	9.83001	11.2685	9.83326	9.95254	10.2161	10.759	9.94286	9.7575	9.88579	9.77233	8.98161	10.4396	10.2829	8.92017	9.52962	10.4087	9.74818	10.1522	10.1998	9.92915	11.6991	10.1989	10.1274	10.0655	9.39577	9.90045	9.40133	9.48605	10.8834	9.86838	11.5287	9.64911	11.1728	12.7696
CCL20	9.00751	4.97599	6.04072	7.01253	8.72344	4.76075	6.79833	6.57009	8.79575	5.74502	6.99885	3.58592	6.41609	5.04357	2.85639	5.64316	5.07307	3.57457	4.43246	4.16596	5.88368	5.63993	4.62842	6.97831	3.31567	5.80018	8.70217	6.58406	5.06325	5.79415	4.28644	6.90407	3.62097	6.41006	4.57654	4.70927	4.5841
CR2	10.9068	9.08509	10.1407	10.3986	10.2916	10.787	9.43744	9.27972	10.047	9.31381	11.4162	9.48786	10.0753	9.76172	9.64285	9.60176	8.96694	10.0771	7.21967	9.06863	10.0231	9.80451	9.91839	9.2419	9.60549	9.71873	10.2579	8.2775	9.8159	9.24394	8.78738	9.54415	9.533	9.79301	9.5291	9.37084	8.11405
IL15	7.23221	7.51867	7.03753	7.61584	7.2162	7.13588	7.4523	7.26031	6.9264	7.24278	7.13647	6.83169	7.27876	7.18256	7.71491	7.43799	6.70539	6.97662	7.00004	6.77802	6.99375	7.24111	7.32992	7.15656	7.34014	7.24865	6.93245	7.62694	6.86955	7.1251	6.91374	7.43508	7.4173	7.3665	7.07276	7.23908	7.4994
CD33	3.35481	5.31684	3.70925	4.94947	4.2057	5.01127	5.23779	5.49772	5.35542	5.30077	4.75958	6.36397	5.12806	5.95936	5.03852	5.43304	6.00155	5.42363	6.38488	5.93546	4.69358	5.41915	5.49225	4.81277	5.26015	4.72923	4.96835	6.06338	5.06325	4.87916	5.31746	4.89919	5.95007	5.86737	5.07965	2.50532	6.19704
PLAU	6.43124	6.89571	6.51427	5.53881	6.50476	6.56029	7.85418	6.6533	6.67836	5.78931	6.58338	6.0834	5.76641	6.31772	6.46571	6.4653	6.83592	7.19916	8.33143	8.0976	7.95831	7.88382	6.9452	6.90762	6.70752	6.27837	6.14182	6.7393	6.393	6.76548	7.01815	6.69737	5.7842	7.15917	8.11111	8.07843	7.77387
TNFRSF8	7.34308	5.17519	5.68496	5.72041	5.7329	4.99198	5.60148	4.49938	5.16253	4.87697	5.42926	5.27408	4.25147	5.14244	5.81645	4.36627	4.08226	5.52113	3.74492	4.425	4.80475	4.89803	5.39628	5.8643	4.72813	6.19458	5.47273	4.54081	4.69172	4.55496	4.75786	5.08053	4.73182	4.76277	5.23074	8.10842	5.52451
CX3CL1	4.18884	6.26935	5.63942	4.94947	5.04104	5.54897	6.90636	5.93469	6.46485	6.17046	6.86662	4.59327	6.9884	6.58709	6.23978	6.67109	5.81934	6.35634	6.23616	7.39988	6.66584	6.17534	7.01148	3.52647	6.54659	5.36188	4.60395	6.63768	5.31324	4.75808	6.19099	7.21989	6.02637	6.97052	6.38537	2.50532	5.65648
SPACA3	2.00126	0	0.676775	0.640629	0	0	0.11353	1.52245	0.357113	0	0.678211	1.27865	0.436795	0.226065	2.3524	0	0.795477	0.000362071	1.52754	1.04476	1.62072	0.23792	0.534521	1.99491	0	3.57592	0	0.861226	1.61857	1.75194	0	0	0	0.320971	0	2.50532	0
ICAM4	5.9606	4.4694	4.60108	4.42925	4.34918	4.14442	6.177	4.55814	5.16253	4.83533	1.62556	4.2695	3.68416	4.88129	5.44435	4.36627	3.33591	4.9504	5.2014	5.9145	4.57312	4.64957	5.29346	4.73324	4.59335	5.07996	3.96195	5.37304	4.37731	3.21584	4.54132	5.88629	4.8202	5.52954	4.45901	8.51895	4.35463
FOXJ1	2.00126	1.36843	1.8025	2.136	2.30606	1.17716	0.11353	0.950513	2.34349	1.39417	0.678211	2.83909	0	0.226065	1.09445	0.85518	0.795477	0.000362071	2.91845	1.04476	2.36405	0.23792	2.15556	0.592122	2.38653	3.17076	0	0.861226	0.85245	1.12666	3.03593	4.93104	0	2.10302	0	2.50532	0
PFKP	9.46524	8.44431	8.43288	8.27594	8.25715	8.93481	8.53087	8.54792	8.58093	7.95194	8.45253	8.00588	8.71354	7.85686	8.02981	8.09936	8.45701	8.17983	8.14138	8.23072	8.39577	7.97455	8.09734	9.53066	8.34841	8.78031	8.6654	8.40668	8.30755	8.46279	9.08654	8.5732	8.67109	8.99027	8.99037	10.7322	8.89852
CXCL13	11.5627	8.99045	9.45873	10.4843	10.3996	10.3174	9.41475	9.546	10.1417	10.0896	10.4043	9.39213	10.4236	8.29859	7.82769	9.53014	8.91563	8.35312	7.68075	8.8067	9.68455	9.27762	9.22478	10.146	8.91036	10.4026	10.4331	9.31989	9.31207	9.64279	9.08253	10.578	8.90882	10.6329	8.8021	10.2509	8.61032
IFNB1	2.00126	0	0.676775	0.640629	1.99296	0	2.39995	0	0.357113	0	2.22829	1.27865	0	0.226065	1.09445	0	0	0.934566	0.225706	0	0.0516157	0.23792	0.534521	0.592122	0	2.60535	1.74639	0.861226	2.7795	0.244378	0	0	1.158	0	0	2.50532	1.49712
IL19	2.00126	0	0.676775	1.50406	0	0	0.11353	0	0.357113	0	0.678211	1.27865	0	0.226065	1.09445	0	0	0.000362071	0.225706	0	0.0516157	0.23792	0.534521	0.592122	0	0.545878	0	0.861226	0.339303	0.244378	0	0	0	0	0	2.50532	0.0829778
CD86	2.00126	6.38647	6.17445	5.72041	6.55002	5.63855	6.6194	7.41138	6.714	6.23594	6.69899	6.36397	6.30749	7.19413	7.10325	6.26809	6.69484	6.71338	7.93627	6.7188	6.65104	6.49121	6.34383	6.46604	6.9928	5.55345	5.86747	7.39749	6.0788	6.98373	6.79138	6.1253	6.83113	6.88012	7.08604	2.50532	6.92913
SPO11	2.00126	0	0.676775	0.640629	2.97077	0	0.11353	0	0.357113	0	0.678211	1.27865	0	0.226065	2.3524	0	0	0.000362071	0.225706	0	0.0516157	2.33663	0.534521	0.592122	0	0.545878	0	0.861226	0.85245	0.244378	0	0	0	0	0	2.50532	0
IL2RA	8.76355	7.73606	8.66649	9.06614	8.52991	8.33988	8.64444	8.61172	8.39583	8.55282	8.23991	9.0332	8.54951	8.28783	7.84119	8.66252	8.9973	7.91869	6.81765	9.26768	7.69524	9.2583	7.77365	9.48889	7.84422	9.28116	8.18349	7.67902	9.41993	9.27185	7.78708	8.61792	9.01093	8.77386	8.37179	9.03838	8.51269
MCAM	7.9912	6.41826	6.35434	7.11343	6.80779	7.18343	6.83979	6.54125	7.5662	7.00053	7.18487	6.27637	7.20282	6.03851	7.40536	7.01962	6.82628	6.58398	6.97343	7.39232	6.62097	6.56495	7.32992	6.56123	6.6966	7.49037	6.72177	7.00718	6.28011	6.26326	6.41152	7.34338	6.93374	7.56526	6.45865	7.44113	6.6025
BTLA	10.8327	9.12416	10.0673	10.6488	9.29281	9.79759	9.21912	9.74881	9.98458	10.2348	9.54835	9.99615	10.0574	9.62309	9.06249	9.94797	9.88083	9.22415	7.49685	9.03261	9.5633	9.13056	9.18225	10.3827	10.7651	10.7421	9.98824	9.08433	10.8155	10.1344	9.58286	10.0584	10.136	9.70885	9.5424	10.9835	9.39253
TGFB1	12.8472	10.4943	10.6093	10.4732	10.0905	10.4403	10.2795	10.2566	10.4069	10.1083	9.98411	10.958	10.1536	10.3335	10.6382	10.2051	10.2911	10.5091	10.7721	10.3796	10.1975	10.3585	10.3372	11.67	10.345	11.7077	10.8955	10.6667	10.4807	10.0754	10.6027	10.5071	10.4698	10.3434	10.3165	14.908	11.1849
SMAD3	9.23541	9.26631	9.48793	9.20218	9.00927	9.03836	9.18735	8.52232	9.43916	9.37686	8.62031	9.32822	9.23158	8.91326	9.639	9.29803	9.22511	9.11647	8.00356	9.40362	9.0487	8.99375	8.79697	8.58446	9.57898	8.99366	8.68696	8.89362	9.1767	9.1568	8.89871	8.91328	9.01093	8.69651	8.94919	9.54542	8.87162
HLA-DQA1	12.805	11.5609	0.676775	0.640629	12.5358	11.851	0.11353	12.6968	12.6251	12.0341	12.2135	1.27865	2.29049	12.2773	12.2374	0	12.0873	12.0307	14.2585	13.4812	0.0516157	0.23792	12.1451	0.592122	13.7504	12.1361	12.1877	13.4059	12.823	12.2542	13.2948	12.5267	12.7295	0	0	14.2487	14.0433
IFITM2	10.5191	10.7507	10.5719	10.3868	10.8813	10.6379	10.578	10.5341	10.8943	10.7573	10.8113	10.5982	11.0078	10.7241	11.0723	10.3928	10.834	10.9094	10.0609	10.7509	10.2671	10.9669	10.6101	10.4511	11.0515	10.8926	10.5051	10.6472	10.4832	10.3876	10.681	10.5628	10.8477	10.787	10.0556	9.59921	10.4544
NCAM1	3.35481	4.84178	4.86122	5.21469	4.12822	4.78337	4.69117	5.16112	4.81408	5.33106	4.92069	4.44045	4.18285	4.05366	3.22918	4.96166	4.93648	5.75287	5.82459	5.00328	5.00429	5.63993	4.93205	4.13365	5.19957	4.72923	4.65486	0.861226	4.76067	3.68311	5.20397	5.08053	4.58819	4.84154	4.7197	2.50532	4.78203
EGR2	5.0981	6.41826	5.9316	6.22015	5.67958	4.9325	7.31201	6.37143	5.35542	5.30077	6.2306	5.52273	5.45342	6.56943	6.46571	5.09471	5.85767	5.67026	8.02314	6.18338	6.76541	5.70661	6.55857	6.19632	6.00733	5.55345	5.68356	6.41008	5.35843	5.69866	6.06665	6.21859	5.64595	6.07723	6.92545	5.76947	6.0123
CCL18	6.83695	11.9042	9.24732	9.68453	11.0496	9.5587	10.1848	11.6479	11.8379	9.20151	10.1148	9.5358	10.231	12.1342	10.6914	10.3225	12.0299	10.0555	13.7066	10.4935	11.0417	11.3116	12.729	9.7511	11.7988	7.96515	9.47518	12.0748	10.8306	12.5032	11.1026	10.0503	11.9606	11.4452	11.8363	5.91232	9.35611
IFIH1	8.66739	8.39723	8.28545	7.50876	7.4806	7.07759	7.66718	7.96667	7.50648	7.53063	7.32103	7.36504	7.89749	7.38793	7.49348	7.34087	7.43272	7.87633	7.80665	7.42232	7.81958	7.9264	7.75442	8.47259	7.92127	8.45978	7.97893	7.33393	8.10369	7.96441	7.82596	7.70293	7.60315	7.73992	7.78865	9.8237	8.48455
JAK3	11.3622	9.77906	10.169	10.4035	10.1283	9.73948	9.82757	9.61854	10.0558	10.0807	10.2288	9.86717	9.98876	9.75197	9.8573	9.31347	9.57345	10.0877	8.55423	9.76438	9.94183	9.89485	9.59812	10.4712	10.0873	10.3308	10.5086	9.58169	9.83001	10.2665	9.86308	10.0754	10.0666	10.0685	9.89898	11.5944	10.0049
CD70	6.78553	4.79411	5.9689	4.87478	4.2057	4.66654	5.27858	0	4.74685	4.55652	5.42926	4.97347	4.89057	4.56219	4.32581	4.13863	3.62969	4.69585	4.43246	5.47346	3.85559	3.96946	4.99892	6.0064	2.76657	6.33165	5.12099	4.29598	3.72158	4.9361	3.83137	4.53475	4.58819	4.23027	3.43203	8.68736	5.11133
TNFSF14	6.05049	6.17945	6.14217	6.41724	6.50476	5.83541	6.53775	5.46738	6.28696	5.91458	6.92478	4.73144	5.71873	5.40389	5.64237	6.08828	5.31265	6.75406	5.41416	6.48292	6.65104	6.02669	6.68581	5.52966	5.50509	5.36188	6.55757	5.30837	5.31324	5.79415	6.73121	5.8367	6.06305	6.21675	6.19019	6.04229	5.68148
ENG	10.174	9.25315	8.79666	8.86376	9.33653	8.89251	9.30552	9.37881	9.22736	9.42503	8.85278	9.23836	9.30807	8.92719	9.19454	9.29803	8.90423	9.18005	9.92174	9.75851	9.00281	9.38839	8.82949	9.03359	9.11897	9.85004	9.24949	9.3034	9.19239	8.92682	9.01474	9.54672	9.39413	9.69831	9.16786	10.6882	9.92337
CD3D	11.5588	9.97748	10.1201	10.5045	10.345	10.2611	10.0396	10.2731	10.158	10.727	10.6192	10.3949	10.2625	10.742	10.2951	10.3798	10.1035	10.3611	8.9484	9.97894	10.2389	9.65215	10.669	10.607	10.3889	11.2264	10.8539	10.5209	10.278	10.5762	10.6502	10.3161	10.4885	10.4518	9.90555	12.0437	9.77445
ALCAM	7.27012	7.86276	7.53702	7.63859	7.07882	7.42557	7.26204	8.46205	7.6787	7.26647	6.94365	7.78564	7.73924	8.2328	7.63967	8.15756	8.21275	7.72768	9.08202	7.89852	8.09583	7.8766	8.16443	8.44789	7.81927	7.71749	7.62397	8.65443	7.9124	7.87259	8.22911	7.91288	8.21758	8.18341	8.09806	8.32824	8.86618
CD1C	5.53176	7.10552	8.32194	8.16277	7.7564	7.65448	7.22078	8.33759	7.64217	7.84057	7.08638	7.78564	8.05455	7.33666	7.84119	8.20984	7.16878	7.91272	7.06447	7.32243	8.45662	7.91235	7.92749	5.90116	8.46559	6.61559	7.39607	6.78754	7.83458	7.99822	7.84027	7.97149	7.65814	8.21334	7.23649	5.76947	6.12595
MAPK1	7.89742	8.87206	8.74921	9.05772	8.83432	9.22448	9.12162	9.33537	8.98997	9.11279	8.9679	8.66192	9.38071	9.17209	8.65204	9.34386	9.32254	9.10079	9.58867	9.29834	9.38916	9.22457	9.10846	8.60136	9.38689	8.70155	8.78449	8.80265	9.29764	9.20971	9.42721	9.22409	9.16864	9.35494	9.28185	7.34364	8.9065
ATF2	8.45339	8.81349	8.8426	8.68949	8.50331	8.8476	9.15211	8.89424	8.80404	8.95159	8.87753	8.27808	9.07	8.88141	8.88491	8.97239	9.07459	8.95721	8.81616	8.99317	8.86849	8.79359	8.96529	8.41641	8.86476	8.48351	8.72021	8.773	8.97385	8.85851	8.91458	8.989	8.69174	9.05575	8.98152	8.07843	8.54711
ARG1	2.00126	0	2.34676	0.640629	2.56317	3.11897	2.06901	2.24892	0.357113	1.39417	0.678211	1.27865	0.436795	0.226065	2.3524	0.85518	0	0.000362071	0.225706	1.04476	1.02776	0.23792	0.534521	0.592122	1.8691	1.66247	0	0.861226	3.23211	1.75194	0	4.21073	0	3.26726	0.545226	2.50532	0.0829778
CD247	9.45704	9.57209	9.52597	9.68179	9.50881	9.53806	9.38937	9.45616	9.06779	9.95385	9.68082	9.7005	9.52973	9.78103	9.92224	9.29284	9.42978	9.65125	8.71942	9.33627	9.36215	9.58506	9.71462	8.9437	9.66551	9.34084	9.85851	9.51877	9.14803	9.67031	10.0022	9.62305	9.29545	9.46165	9.15374	8.51895	8.93797
TRAF3	9.87505	8.98516	9.30315	9.1075	9.00657	8.73751	9.09332	8.93361	9.09845	9.05952	8.76529	9.13632	8.94091	8.79667	8.97337	8.9418	8.66584	9.18502	8.8458	9.09215	9.13634	9.14866	8.80166	9.28088	9.07116	9.2469	9.186	8.85452	9.15765	9.1538	9.06232	9.2321	9.28579	9.07218	9.29763	10.6429	9.37156
UPF3B	6.83695	6.55323	6.48881	6.33605	6.57943	6.67361	6.41509	6.40383	5.94095	6.55099	6.29081	6.13411	6.53096	6.41979	6.02005	6.11985	6.65186	6.84473	5.88293	6.88962	6.81937	6.82713	5.74693	6.39028	6.53438	6.38302	6.48908	5.43493	6.73894	6.66801	6.55728	6.66932	6.95341	6.62571	6.84184	6.87041	6.9081
ABCB1	6.98108	7.00442	7.30878	6.84656	7.0476	6.91808	7.37918	6.68001	7.34537	7.21868	7.24698	6.97769	6.99841	6.95667	7.42342	7.42541	6.92886	7.42588	6.60881	7.44442	7.3181	6.8714	6.7648	6.51442	7.64281	7.05634	6.19439	6.06338	7.15215	6.61669	6.64686	7.49491	6.76587	6.96173	7.23649	6.64343	6.91865
BCL10	9.79928	9.29013	9.33564	9.28383	9.31702	9.19841	9.44193	9.23089	9.27586	9.1258	9.47888	9.10488	9.18629	9.26003	9.27631	9.16059	9.19549	9.31531	9.6382	9.34804	9.33925	9.32348	9.39894	9.65994	9.43859	9.60973	9.24742	8.92091	9.35172	9.30465	9.17954	9.21926	9.26822	9.38319	9.40879	10.203	9.28855
TANK	10.1179	10.0541	10.181	10.1872	9.74448	9.85811	10.0762	10.1424	9.63315	9.67421	10.0466	9.56382	10.0124	9.75783	9.24619	9.47476	10.0119	10.2291	10.3217	10.2265	10.4642	9.99828	9.90537	10.1209	10.2907	10.0036	10.1731	9.64852	10.1522	10.1435	10.1164	10.2355	10.016	10.4216	10.3724	10.4218	10.1305
NOTCH1	8.81575	7.83947	8.09616	7.85805	7.95457	8.19132	8.15178	7.83623	8.26378	7.86665	8.10387	7.40689	7.60146	7.26166	8.04155	7.49327	8.12905	8.33535	7.72926	8.14785	8.09036	7.79468	7.85713	8.13627	7.88807	7.65616	8.21352	7.72929	7.87401	7.42273	7.94111	7.7749	7.751	8.07756	8.187	9.86821	7.96419
C8B	2.00126	1.81305	2.34676	0.640629	0	0	2.39995	0	0.357113	0	0.678211	1.27865	0	2.60396	1.09445	2.0239	0	0.000362071	0.225706	0	0.0516157	0.23792	0.534521	1.99491	0	2.20961	0	0.861226	0.339303	1.75194	0	0	0	0	0.545226	2.50532	0
THBD	8.7502	9.27067	8.30746	8.89717	8.37083	9.0937	9.24507	8.88853	8.9936	9.31381	7.75426	9.0332	8.74957	8.94784	9.14098	9.38829	9.55023	8.5314	9.46283	10.3171	9.16267	9.18126	8.32943	8.52075	8.36574	8.92599	7.76388	9.07949	8.34732	8.39333	8.2507	9.28543	8.5406	8.89192	8.70648	8.92498	8.15032
DNAJB2	9.56774	7.86276	7.69004	7.73676	7.65647	8.32647	7.95826	7.80017	7.55642	7.85106	7.81703	7.76969	7.88134	8.09765	8.42887	8.17269	8.03183	8.11884	8.36764	7.89317	7.51078	7.81749	8.12005	8.43538	7.76804	8.79934	8.31197	7.97823	7.9124	7.75884	8.36731	8.2076	8.27343	8.35433	8.18083	11.0926	8.43395
UBC	13.4131	13.5175	13.3512	13.0882	13.5983	13.5268	13.592	13.9788	13.8542	13.4714	13.5528	13.614	13.8201	14.0873	13.679	13.2502	13.8839	13.5495	14.9352	14.0471	13.4502	13.6422	13.4191	13.6837	13.6724	13.7393	13.2669	14.2433	13.5653	13.6556	13.4707	13.8271	13.6312	13.9978	13.9078	14.3616	14.1178
CDH5	7.06974	7.01486	5.63942	6.15851	6.44211	6.7271	7.05462	6.55575	6.97127	6.87255	6.10207	6.66923	7.22858	6.43937	7.47628	7.30011	6.62988	7.48346	6.89055	7.36168	6.66584	7.47903	6.74545	5.78763	6.64074	7.34248	6.48908	6.24712	6.88507	6.04769	6.61392	7.28911	6.89357	7.33962	6.63158	6.27164	6.43617
IL6R	7.68931	7.05586	7.01986	7.28188	7.42499	7.63284	7.24156	7.48894	7.15104	7.40102	6.74276	7.05868	6.92679	7.31562	7.25213	7.22227	7.04136	7.62907	7.1018	6.94234	7.50256	6.99659	7.34285	7.04571	7.13707	7.24865	7.60467	7.17978	7.25132	6.92868	7.61461	7.28296	7.4384	7.41238	7.44663	6.04229	6.73976
MAVS	9.66344	9.3917	9.29215	9.63164	9.23162	9.29898	9.21124	9.23764	9.13178	9.51351	8.65508	9.8407	9.26723	9.07217	9.19454	9.42824	9.4905	9.37521	8.80866	9.20434	9.16005	9.49833	9.23175	9.07853	9.19076	9.54917	9.23701	9.20469	9.22019	9.21834	9.19447	9.01152	9.36137	8.94193	8.98861	9.29462	9.38113
LIF	2.00126	4.64087	4.1599	5.84302	4.99813	4.07277	5.83814	4.43812	5.2622	4.2106	3.8366	4.59327	5.48226	5.84659	3.52515	5.1569	4.01602	4.38654	5.33278	5.04245	4.90796	5.33735	3.54815	3.3242	3.71244	0.545878	5.08432	0.861226	3.97473	3.68311	3.66978	5.13624	4.73182	3.74812	4.19062	2.50532	2.19735
LBP	7.44604	0	0.676775	3.41027	6.47377	0.87412	1.02308	0	3.81161	0	0.678211	1.27865	0	0.226065	1.09445	0	0	0.000362071	0.225706	2.48377	0.0516157	0.23792	0.640142	3.08887	0	0.545878	4.60395	0.861226	0.85245	1.12666	0	2.84647	0	3.14836	0	2.50532	0
BST1	5.9606	7.39632	6.85034	6.46894	7.06849	6.18036	6.91932	7.10146	6.97127	6.62618	6.26102	6.70322	6.40107	6.65564	6.98664	7.06086	6.77714	6.97662	7.61343	6.8349	6.73766	6.85679	6.20909	6.9434	6.33759	5.8375	6.2115	7.14317	6.57631	6.94264	6.73121	6.65031	6.63796	7.03897	6.36373	5.91232	7.69626
PRKCE	5.40117	5.21193	5.54379	6.02673	5.1232	6.26316	5.60148	5.19854	5.5651	5.17286	5.99755	5.73476	5.64413	5.09385	5.44435	5.1569	6.23785	5.52113	5.939	5.58377	5.25979	5.67366	5.18275	6.39028	5.77795	5.8375	5.29156	5.01612	5.71181	4.6935	5.47253	5.88629	5.84866	5.79004	5.38907	2.50532	4.78203
MICB	7.34308	8.05701	7.92643	7.60433	7.90317	7.52623	8.01366	7.34618	7.78306	7.61918	7.99949	7.70407	8.04492	7.69528	7.86781	7.03626	7.85365	7.45906	7.79909	7.62943	7.76564	7.63267	7.90151	7.35559	7.82429	7.54778	7.4761	7.71688	7.70061	8.1443	7.77222	7.48422	7.26817	7.56526	7.98213	6.16152	7.55458
SPANXB1	2.00126	0	0.676775	0.640629	0	0	0.11353	0	0.357113	0	0.678211	1.27865	0	0.226065	4.72574	0	0	0.000362071	0.225706	0	0.0516157	0.23792	0.534521	0.592122	0	0.545878	0	0.861226	0.339303	0.244378	0	0	0	0	0	2.50532	0
IL22RA1	2.00126	0	0.676775	0.640629	0	0	0.11353	0	0.357113	0	0.678211	1.27865	0.436795	0.226065	2.85639	0	0	0.000362071	0.225706	0	0.0516157	0.23792	0.534521	0.592122	0	0.545878	0	0.861226	0.85245	0.244378	0	0	0	0	0	2.50532	0
PTGDR2	2.00126	1.81305	0.676775	0.640629	2.30606	2.5081	2.89561	0	1.92389	2.76744	3.98976	1.27865	2.53029	0.226065	3.22918	3.86823	2.25589	1.5418	0.225706	0	2.03974	0.23792	4.00388	1.99491	1.8691	0.545878	0.685513	0.861226	3.57613	2.79116	1.87845	0	2.48253	2.33851	1.73379	2.50532	1.49712
KLRB1	8.56435	8.52317	8.89198	7.88684	8.11879	8.97957	8.97424	7.47376	7.99347	7.75939	8.89218	9.01978	8.55291	9.68385	8.72666	9.45633	8.56809	9.2096	7.87292	8.3487	9.15482	8.41426	8.50074	8.19682	8.85987	8.34787	7.643	8.60817	7.58178	9.14779	9.12797	8.44395	8.12085	8.5634	8.40924	8.80191	8.49869
MNX1	2.00126	0	1.8025	0.640629	0	0	1.63883	0	0.357113	0	2.22829	1.27865	0	0.226065	1.09445	0	0	0.000362071	0.225706	0	0.0516157	0.23792	0.534521	0.592122	0	0.545878	0	0.861226	0.339303	0.244378	0	0.897988	0	0	0	2.50532	1.8893
MAPK11	6.29076	5.50624	5.63942	5.84302	5.65217	5.41051	5.69483	5.1227	5.91055	5.72235	4.57819	5.44452	5.26713	5.36348	5.92184	5.59904	4.82483	6.02075	5.24654	5.61008	5.00429	5.00786	5.12404	5.38102	4.96493	5.80018	5.68356	5.94075	5.40225	4.9361	4.39385	6.0834	5.98872	5.72919	5.10596	5.43272	4.47392
NFATC2	9.89338	9.23541	9.48472	9.71963	9.46419	10.1776	9.45533	9.04052	9.19304	9.11714	9.31458	9.16708	9.44071	9.3167	9.0451	8.87399	9.28611	9.55286	8.63283	9.86065	9.60806	9.24434	9.25246	9.53066	9.11282	9.50056	9.78328	9.05013	9.39303	9.53404	9.57147	9.62427	9.49323	9.89464	9.56035	11.0234	9.055
CD200	7.1121	6.77814	7.84852	8.53435	7.58578	7.48197	7.21028	7.67301	8.09833	8.05532	8.10387	6.80062	7.9552	7.28349	7.7295	7.41908	7.2788	7.21867	6.36455	6.52501	7.72381	6.90017	7.04352	8.08913	8.15459	7.8512	7.98889	6.7393	8.14941	7.07528	7.14657	7.75724	7.89021	7.83924	7.91305	6.87041	5.95193
LAMP2	9.88119	10.3909	10.0823	9.54998	9.90987	9.78993	10.126	10.4857	10.2443	9.51681	10.1457	10.6228	9.84629	10.8336	10.329	10.2619	10.2981	9.8172	11.5102	9.85103	9.8247	10.3442	10.6141	10.1479	10.0265	9.588	9.60383	11.4591	10.1441	10.4116	9.95364	9.61449	10.3845	10.3619	10.2159	11.42	11.1985
CD55	5.86474	4.93263	5.08155	5.4896	4.41591	4.71441	5.06206	5.52743	5.2622	4.91745	5.76263	4.97347	5.12806	5.3219	5.92184	5.48245	4.20627	5.48935	4.95174	4.69457	5.00429	4.95399	5.23917	5.52966	4.96493	5.19942	5.47273	5.37304	5.44478	4.62589	4.71707	4.57563	5.19549	4.59102	5.10596	3.19005	4.47392
CT45A1	2.00126	0	0.918142	0.640629	6.16015	0.87412	5.19583	2.92105	1.92389	1.79264	0.678211	1.27865	0	2.60396	3.77062	1.35704	2.00581	1.96784	0.225706	2.69516	0.0516157	1.42902	0.640142	2.80753	0	0.545878	3.10365	0.861226	3.8537	0.244378	0	2.37686	0	2.10302	2.68645	2.50532	0
ITGAM	6.98108	7.51867	7.77672	7.23785	7.2162	7.26607	7.89409	8.17814	7.83254	7.39387	7.0693	7.78564	7.86501	8.06021	8.29796	7.39348	7.94549	7.62176	8.67471	7.97136	7.79286	8.45361	7.92749	8.7144	7.63711	7.57011	7.10713	8.40668	8.17489	8.13825	7.51701	7.25806	7.83824	8.1295	7.67903	8.01652	9.17869
IL23R	2.00126	1.81305	3.05031	2.57396	1.59253	0.490023	2.66897	3.5027	2.34349	2.57842	0.678211	1.27865	2.91575	0.226065	2.3524	3.71129	2.65458	3.89865	0.225706	3.18969	4.5089	3.28812	3.13763	1.99491	2.92464	0.545878	0	0.861226	3.72158	0.244378	3.75284	2.84647	1.158	1.47125	3.43203	2.50532	5.11133
TNFRSF17	8.62413	8.14038	9.26991	8.63961	9.09322	8.42327	9.34206	8.33759	9.18354	8.12611	9.05294	8.94363	8.80769	8.70664	8.32703	8.25674	7.94993	8.50383	9.18995	8.55913	7.38224	8.7026	8.58478	8.4541	7.4994	8.28848	8.95922	8.17241	8.80048	8.71948	8.26138	7.64169	8.62889	8.32721	8.56669	8.49644	8.1323
TREM1	4.71394	3.4554	3.52118	3.60768	4.99813	4.39999	5.8917	4.43812	3.521	3.66242	4.75958	1.27865	4.6576	4.24379	4.16339	3.62591	5.75987	2.78922	6.2136	3.85	4.04866	0.23792	0.534521	5.97216	3.06709	4.46887	3.24326	0.861226	2.11632	0.244378	0	5.33978	4.04438	3.82767	3.58947	2.50532	5.14767
MUC1	2.00126	4.69378	4.86122	3.18149	3.28822	3.7896	3.80042	3.5027	2.93301	3.66242	4.47816	2.24172	3.58128	4.05366	3.22918	1.72866	4.01602	3.44805	4.26707	3.75888	3.3688	1.42902	3.35745	4.46437	3.52765	2.20961	2.35109	4.15598	3.72158	3.68311	1.87845	8.0018	4.68551	6.02756	4.08878	3.88793	4.00447
CLEC7A	4.71394	6.91812	6.40964	6.68107	5.88195	6.35664	6.85336	7.53355	6.23884	6.21984	4.92069	5.52273	6.5447	6.18486	5.44435	6.4653	7.51896	6.91816	8.03606	6.92148	7.3551	6.58281	6.80273	6.56123	7.34714	5.41221	6.2284	6.28122	6.93067	7.03676	7.36029	7.32552	7.23641	6.87076	7.38352	2.50532	7.57473
IFNA8	2.00126	0	0.676775	0.640629	3.4241	0	3.6838	0	0.357113	0	0.678211	1.27865	0	0.226065	1.09445	0	0	0.000362071	0.225706	0	0.0516157	0.23792	0.534521	0.592122	0	0.545878	0	0.861226	0.339303	0.244378	0	0	0	0	0	2.50532	0
TNFSF18	2.00126	3.87745	1.8025	3.18149	0	2.27258	1.63883	2.24892	1.92389	0	0.678211	1.27865	1.64289	0.226065	1.09445	1.35704	0	2.98419	0.225706	1.55859	1.02776	0.23792	3.35745	0.592122	1.8691	0.770348	0	0.861226	2.7795	0.244378	2.37438	3.48402	1.96721	3.14836	0	2.50532	0
FUT5	2.63854	2.15243	0.676775	0.640629	0	0.490023	0.11353	0	0.357113	1.39417	0.678211	1.27865	2.00272	0.226065	2.85639	0	0	0.000362071	2.3845	1.04476	0.0516157	0.23792	0.640142	0.592122	0	0.545878	0	0.861226	0.339303	0.244378	0	0	0.477324	0	0	2.50532	0
UPF3A	7.19327	8.54133	8.3434	7.53326	8.52991	8.41605	8.44838	8.43878	8.26978	8.31219	8.41919	7.6701	8.57316	8.67809	8.37421	8.4769	8.40619	8.48382	8.45195	8.18332	7.95831	8.00798	8.68972	7.75848	8.57992	7.16306	7.97893	8.46717	8.29016	8.27694	8.44741	8.2928	8.46722	8.10176	8.48135	5.91232	8.41171
CD1B	2.00126	0	1.8025	4.87478	1.99296	3.3787	3.6838	5.1227	4.26038	4.95683	0.678211	5.08079	3.95495	4.69841	3.77062	5.40769	5.04011	4.31584	4.17668	5.52967	4.63461	5.00786	4.93205	4.55967	5.69261	3.17076	2.77589	5.43493	4.19002	4.6935	5.23319	4.61538	4.37131	3.37711	5.07965	2.50532	4.41551
CXCL12	10.348	10.5802	9.41886	9.76428	9.82955	10.5208	11.356	10.4905	10.3083	11.0151	9.97267	10.7502	11.4541	11.0935	11.3068	11.0481	10.9494	11.3781	10.5323	12.0243	10.9607	10.9325	10.8096	8.29702	11.2082	11.1872	9.78899	10.5298	10.2287	9.87891	10.7215	11.296	11.4279	11.1209	10.9156	9.63055	10.0258
SLC11A1	6.1351	5.56422	5.27264	5.58639	5.50669	6.34908	5.50167	5.40472	4.87832	5.06888	4.84238	6.03083	6.37054	6.0126	5.87011	6.42796	7.67199	3.30937	7.70521	5.68625	4.04866	4.71581	5.18275	7.36881	4.72813	6.07471	4.25379	7.10561	5.11684	5.32518	4.63187	5.94986	5.09278	5.43109	4.57654	6.37395	7.18658
SAA1	5.86474	7.25383	5.08155	5.08817	8.76562	4.59161	6.66625	3.5027	8.21486	3.3439	2.22829	5.08079	7.73326	4.24379	1.57114	5.72755	7.16878	4.38654	0.777015	3.66161	4.80475	5.37883	4.24337	4.88815	1.8691	7.55899	1.31134	4.42358	4.76067	6.1475	4.91036	4.103	5.71673	4.49682	5.55101	7.34364	5.28452
IRAK1	8.46977	8.46348	8.49172	8.63396	8.56709	8.81641	8.72779	8.7154	8.57125	8.37893	7.68864	8.41768	8.5461	8.49845	8.50716	8.46466	8.94486	8.29916	9.02488	8.54557	8.50681	8.62716	8.41763	8.39072	8.56799	8.35432	8.4802	8.58788	8.63588	8.54287	8.41909	8.70339	9.04572	8.85204	8.54282	8.60561	8.49164
IL10	6.05049	5.17519	4.6931	5.08817	4.99813	4.97242	5.4668	5.55654	5.44298	5.10438	3.98976	6.18311	4.80184	6.47774	6.53379	5.7479	5.75987	4.31584	6.01922	5.52967	4.29705	4.43037	3.54815	5.09319	5.95331	5.55345	4.92753	6.55648	5.06325	5.48634	4.28644	5.55947	5.64595	5.55314	5.47232	6.79865	5.57876
IFNAR1	7.92145	7.76725	7.17154	7.3246	7.807	7.18768	7.74927	7.41932	7.68769	7.20239	7.45863	7.68718	7.57493	7.41784	8.18606	7.60903	7.44536	7.72085	7.82164	6.91094	7.55915	7.84734	8.12755	7.83667	7.55486	7.72746	7.63034	7.91448	7.75231	7.75093	7.54057	7.16067	7.6878	7.39942	7.45689	8.58443	8.2498
STAT6	12.2247	10.3254	10.7985	10.9281	10.4016	10.439	10.2758	10.3531	10.4941	10.3621	10.4363	10.4001	10.3897	10.0983	10.3991	10.2414	10.3291	10.5682	10.4754	10.3221	10.5693	10.4281	10.3242	11.3035	10.4951	11.2984	10.9608	10.3785	10.6124	10.1237	10.4154	10.5911	10.6441	10.4526	10.8071	12.9877	10.6476
CCL8	4.18884	5.77532	3.05031	2.90947	2.30606	3.64886	5.94334	5.0009	4.05338	3.3439	4.75958	4.2695	2.73585	5.04357	4.47179	3.22266	4.20627	4.38654	5.29031	6.26843	5.17955	4.26324	3.86737	3.70384	4.54547	4.02722	3.48752	5.24067	3.02348	3.68311	3.75284	4.04596	2.68439	4.76277	4.28574	4.99265	4.5841
IRF3	9.72615	7.95234	8.74384	8.46603	7.90897	7.91737	7.78509	7.43509	8.18342	8.07782	8.53575	8.20879	8.1475	7.56767	8.35553	7.9227	7.65032	7.75465	6.94633	7.92496	7.75875	8.04065	7.87505	8.4541	7.51191	8.68117	8.23459	8.22592	7.61009	7.74297	7.76223	7.92479	8.12519	8.05294	7.6834	10.6733	8.1232
IL1RL1	3.83127	4.3426	4.60108	5.53881	4.65565	5.92968	4.86191	4.43812	4.74685	4.50432	3.98976	5.44452	6.43096	5.65895	4.16339	5.24543	5.28479	2.78922	3.86557	6.25181	5.22023	5.57003	4.4487	4.36233	3.71244	5.01631	4.25379	4.00093	4.54306	3.54352	4.75786	5.26678	5.16206	5.26955	3.73141	5.91232	3.5411
CCL3	7.60282	8.23713	7.49928	8.05696	7.88562	8.16357	9.18467	9.05589	8.31109	7.53063	7.21626	7.16006	8.43617	9.20391	8.55709	7.67427	8.0853	7.61442	10.5277	8.77508	8.64768	8.21682	8.34236	8.63457	8.08512	7.58115	7.75807	9.97187	7.43129	7.61806	8.5292	8.87899	8.29287	8.83289	9.13151	9.39537	8.58404
THY1	8.69552	7.64495	8.47237	8.75863	9.33221	7.65448	8.5224	8.7847	9.35136	8.80826	8.36421	8.23226	8.40638	7.67065	8.02981	7.68486	7.38103	8.47168	8.58091	8.92669	8.00562	8.86101	8.05082	8.29009	8.90088	8.3735	8.5625	8.15413	7.82656	8.26588	7.88238	8.77753	8.61042	8.95528	7.45689	7.95182	8.48455
BPGM	4.71394	7.27134	6.87019	6.09413	7.0476	6.57333	6.91932	6.83061	7.1115	6.84133	6.74276	6.92105	6.66277	7.15914	7.40536	6.72341	6.73657	6.10702	7.3181	6.65706	6.26043	6.81207	7.12062	5.9371	7.20027	6.01082	6.01116	7.44338	6.23235	6.90035	7.03484	6.89602	6.69751	7.05559	6.87281	5.43272	7.10577
ATG5	6.1351	7.72339	7.5738	7.20774	7.6838	7.70571	7.90064	8.00414	7.4011	7.67927	7.64317	7.18432	7.82054	7.97558	7.21114	7.77189	7.76568	7.839	7.7915	7.84414	7.97623	7.63267	7.70521	7.04571	7.90239	7.02434	7.2381	7.39749	7.76915	8.06993	8.15851	7.99804	8.01716	8.08567	7.77642	6.27164	7.31197
CCL7	4.47515	1.36843	3.52118	2.136	1.03635	1.17716	1.02308	3.37777	2.66816	2.57842	2.65213	3.58592	0	2.29569	2.85639	2.4782	3.33591	0.000362071	1.52754	2.23602	3.04569	0.23792	2.56166	1.30944	0	4.02722	0	4.15598	1.61857	1.75194	1.54728	1.94928	1.61861	1.00784	2.53978	4.70927	3.42745
HLA-E	13.4676	13.0388	12.9729	12.7585	12.6326	12.6881	12.9592	12.8189	12.8384	12.978	12.5764	13.144	13.0217	12.9806	13.2316	12.8921	12.9033	12.9339	12.9675	13.1179	12.5815	12.8529	12.8646	13.1564	12.9603	13.153	12.7761	13.362	12.9104	12.974	12.7144	12.744	12.9093	12.8901	12.9062	14.7466	13.3508
IL22RA2	4.91877	2.15243	3.70925	4.42925	5.23829	3.54679	4.42666	3.8233	5.30956	5.06888	5.53262	4.44045	3.95495	4.33021	5.03852	4.19899	4.32045	4.45393	3.74492	4.16596	5.69453	4.5072	4.62842	4.64906	3.19673	4.56098	4.88551	3.12828	4.08639	5.36719	4.39385	5.05184	3.71618	5.29776	4.57654	5.43272	4.15487
ABL1	7.79712	8.05701	7.43409	7.73676	7.77559	8.04922	8.16272	7.92263	7.8882	7.81937	7.74353	7.59967	7.59487	8.08527	7.99401	7.83981	8.1791	7.72085	8.15919	8.12522	7.688	7.77151	7.76407	7.56532	7.61987	7.23474	7.55193	7.94671	7.5135	7.66933	7.70081	7.68902	7.6461	7.82961	7.63906	8.07843	7.80264
NUP107	9.97025	8.2982	8.8675	8.94359	8.51857	8.65712	8.38909	8.66282	8.13165	8.30076	8.43262	7.84774	8.55969	8.35637	7.7724	8.16136	8.40296	8.79773	7.97702	8.79528	8.65512	8.20534	8.28992	9.24548	8.52852	9.43513	8.84603	7.87036	8.9847	8.41852	8.53801	8.75101	8.7092	8.81104	8.67168	10.5907	8.5092
PLA2G6	7.82286	7.57617	7.85849	7.26735	7.52662	7.89936	7.39781	7.59798	7.61415	8.10436	7.80676	7.75356	7.49228	7.4947	7.90684	7.62561	7.65577	7.70711	7.16194	7.78763	7.46919	7.04892	7.65425	7.51864	7.25339	7.6769	7.26293	7.9678	7.48322	7.26501	7.19934	7.69367	7.6995	7.7654	7.32313	7.84899	7.16901
DOCK9	9.79928	8.35268	8.67216	9.17131	8.38755	8.89251	8.6248	8.29071	8.68786	8.77009	8.81227	9.12382	8.69518	8.67809	9.29113	9.00022	8.75991	8.78797	8.08658	8.58589	8.54734	8.5107	8.90117	8.65089	8.1665	9.1427	8.71121	8.68021	8.62205	8.27142	8.5954	9.15328	8.49434	9.00318	8.13685	10.3794	8.46309
TIGIT	10.065	9.24209	9.36741	9.19836	9.17976	8.93228	8.7996	8.88566	8.67436	8.52033	8.9725	9.43321	8.79338	9.10319	8.8586	8.32943	8.51212	8.77486	7.83648	8.79528	8.8844	8.8828	9.04262	9.20552	8.95227	9.6833	8.79871	9.02519	8.64503	9.24675	8.31361	7.94443	8.82853	8.9816	8.66285	10.2709	8.8275
TCF7	10.9454	9.75903	10.2489	10.4002	10.1615	9.75172	9.88976	9.84781	9.925	10.4918	9.89236	10.2443	9.75766	9.84665	10.7938	9.61151	9.64094	10.4679	8.11119	9.95476	9.98821	9.72834	10.0023	9.85338	9.74979	10.3143	10.6447	9.77056	9.73896	9.60817	10.6643	9.97589	10.0598	8.97507	9.82767	10.7177	8.45223
CXCL11	5.86474	8.58049	7.49928	4.94947	5.7329	4.84918	5.94334	7.197	5.71334	6.21984	5.80454	5.59693	6.73644	4.63191	5.12933	5.48245	5.69784	6.1685	5.15481	6.84601	6.63609	6.45288	5.92944	7.12575	7.0794	5.59761	6.72177	5.89744	5.77983	6.73372	6.44936	5.76783	5.95007	6.65872	6.16539	6.27164	7.40498
LCN2	4.47515	3.18673	0.676775	2.136	1.59253	1.99096	1.63883	0	2.66816	2.10454	4.12821	1.27865	1.64289	2.60396	4.47179	1.35704	2.81901	0.934566	2.3845	3.32291	0.0516157	3.10251	2.56166	3.86177	1.0546	2.91558	2.35109	4.29598	4.19002	2.18672	3.48779	7.27677	1.96721	1.82145	1.98122	5.6109	0
BLK	9.41536	7.36403	8.24801	8.93901	7.60019	8.65405	8.14076	8.08129	8.61432	8.36802	8.13705	8.38665	8.37981	8.09765	8.83855	8.72543	8.76999	7.91869	6.70896	9.02285	7.75875	8.53842	7.59063	9.56264	8.29873	9.62047	8.33946	7.65321	9.1089	7.82816	8.37388	8.53226	9.14957	7.84403	8.52587	9.56718	7.68394
CCL5	9.42379	10.6555	10.1407	8.95722	10.1975	9.9027	10.6993	8.83903	9.72772	9.55419	10.3854	10.27	10.3954	10.0828	10.1399	9.63492	9.84908	9.84571	9.41668	11.1386	9.66627	8.83143	9.67171	10.285	9.63867	9.91038	9.66098	10.5973	9.94187	10.75	10.189	9.50369	9.40846	11.3787	9.50952	12.7167	11.1258
NCR1	6.1351	5.56422	5.27264	4.796	4.86117	5.98927	5.19583	5.66746	5.10999	5.5783	5.19727	5.97628	5.59217	5.18944	4.16339	5.59904	5.91332	6.33862	4.77817	5.08058	5.63559	6.60045	5.12404	5.57599	5.95331	6.04312	5.55544	4.93277	5.96653	4.40169	6.08279	5.38648	6.21748	5.26955	5.66156	6.37395	5.46815
FCGR2B	8.31515	8.52317	8.807	8.8877	8.68337	8.64173	8.88792	10.3458	8.64696	7.78696	7.61988	8.78604	8.70745	9.76172	8.29796	8.70216	9.469	7.94821	11.4881	8.5892	7.56706	8.66118	8.44187	9.02527	8.60349	9.24343	8.3854	10.3903	8.60809	7.99152	8.95021	8.24609	9.51491	8.3908	8.68919	9.24148	9.24309
IL17RA	8.18227	8.27668	8.31472	8.25401	7.8738	8.41242	8.13522	8.70893	7.99347	8.39335	7.39147	8.20879	7.96545	8.18141	7.82769	8.45541	8.79983	8.47978	8.90682	8.46857	8.49442	8.59232	8.08969	9.33239	8.21322	8.50686	8.61164	8.74883	8.63588	8.82499	8.63425	8.43842	8.54384	8.84966	8.60639	9.12894	9.18089
DUSP6	7.41253	9.00099	8.18601	8.52827	8.07301	8.396	9.45311	9.31209	8.65615	8.55282	7.93492	8.01943	8.45811	9.30341	9.16265	8.4461	9.62158	8.45943	9.5599	9.50524	9.38022	8.67789	8.52364	7.95533	9.24422	8.17646	8.01835	9.5259	8.94451	8.5656	8.1432	9.90248	8.94612	9.39139	9.31324	6.79865	8.08154
S100A7	4.18884	0	0.918142	0.640629	3.4241	2.27258	4.19064	0	0.357113	3.21992	1.62556	2.24172	0.436795	0.226065	4.60434	0	1.70309	1.5418	2.01873	2.87949	1.62072	1.42902	0.640142	1.99491	1.8691	1.66247	2.35109	2.79231	3.72158	0.244378	1.11669	2.37686	2.48253	2.33851	1.73379	3.88793	2.19735
CD79A	14.1067	10.856	12.3364	11.9097	11.7728	11.6872	11.9511	10.7353	12.088	11.4938	12.5516	11.986	11.7471	11.3696	11.7396	11.4218	11.0686	11.2577	10.2611	11.4186	11.0424	11.5401	11.2088	12.7509	12.1311	13.0712	11.8802	10.9054	11.9287	10.9033	10.704	11.0113	11.1781	11.0676	11.5144	15.1946	10.9582
CCL14	8.18227	10.2334	8.58476	9.01488	9.158	9.91235	10.7419	9.11824	9.55669	10.6222	9.27786	10.4609	10.5843	10.0353	11.1146	10.7708	10.3562	11.4997	9.59741	11.1369	9.66258	10.9194	9.51773	6.62872	9.31732	9.44121	9.00408	9.99003	9.40923	8.88406	9.42563	10.1416	10.3926	10.1759	8.70433	7.98453	8.43027
CCRL2	6.29076	8.0264	7.05498	6.80693	6.50476	6.79547	7.24156	8.72184	7.09807	5.99244	6.94365	7.20819	7.20282	8.01526	6.69113	7.31383	7.73512	6.88191	9.65295	7.16275	7.40888	7.37012	7.76407	7.17173	7.72032	6.45681	6.99306	8.89912	7.42068	7.9157	7.77222	6.68808	7.78434	7.59398	8.3024	6.37395	8.56737
AMBP	2.00126	1.81305	3.05031	2.57396	3.95955	1.64069	1.63883	3.08987	2.66816	2.36085	3.24584	3.85141	0.436795	2.29569	4.60434	0	2.9666	1.5418	0.225706	0.239244	2.36405	0.23792	3.54815	1.30944	1.51859	3.38752	2.35109	4.42358	3.8537	0.244378	3.58165	1.94928	1.158	3.66392	1.98122	4.99265	1.49712
KIT	5.76206	4.64087	3.8756	4.42925	4.90828	4.84918	4.69117	2.92105	5.10999	4.79244	3.98976	5.27408	5.53826	4.99148	5.21477	5.24543	5.25638	4.8539	1.52754	5.04245	4.69358	5.25063	5.23917	5.15553	4.21911	5.76188	5.15676	4.93277	5.77983	4.13612	4.75786	5.18988	4.73182	5.29776	4.61368	7.65943	4.53006
CCL17	9.084	5.72537	7.65614	10.5931	7.8132	7.60454	6.60343	7.67301	7.63289	8.84807	9.66669	7.00519	7.70907	9.00807	7.44126	7.17796	7.81521	8.58123	6.40493	7.64223	8.15473	8.52	8.36155	9.59394	7.29742	10.2638	8.74391	7.87036	7.11313	7.37205	7.9761	6.99728	8.89108	8.43275	6.04818	9.53441	6.77504
CLEC6A	5.40117	4.69378	4.60108	4.20371	4.12822	3.04601	4.3522	4.7213	4.67633	4.50432	3.47072	3.58592	4.49731	4.15185	4.16339	4.25693	3.44063	3.69087	4.35214	4.78971	4.75023	3.60015	4.24337	6.07252	5.07019	4.37048	4.79763	3.12828	4.69172	5.14371	4.54132	4.26171	4.37131	5.82922	4.91087	5.91232	5.99245
CREBBP	5.0981	4.88792	4.86122	5.02048	5.31022	5.1742	4.86191	4.49938	4.93981	5.10438	4.99496	5.08079	5.0142	4.82287	6.31909	5.30157	4.5717	4.31584	2.91845	4.96302	4.57312	5.15837	5.29346	4.73324	5.16829	4.72923	5.04669	4.93277	5.11684	4.62589	4.83612	5.497	4.68551	4.84154	4.7197	4.35628	4.73504
CTSH	9.77312	10.8155	10.3827	10.3303	10.7395	10.4829	10.6993	10.6133	10.7408	10.5866	11.0694	9.64475	10.9592	11.1665	10.0469	10.2566	10.8934	10.699	10.0127	10.9043	11.413	10.8639	10.4654	10.8725	11.1995	10.2204	10.5596	10.8525	11.1186	11.6291	10.9873	10.6922	11.1597	11.5339	11.3199	9.08437	11.3885
ITGAL	12.1235	10.5302	10.6341	10.6162	10.5277	10.0696	10.6409	10.3131	10.7245	10.469	10.6725	10.5616	10.5868	10.7828	10.6129	10.0333	9.98406	10.5346	10.2348	10.6032	10.4966	10.0617	10.7646	11.2625	10.4697	11.1772	11.0918	10.7282	10.506	10.4862	10.7311	10.1475	10.1878	10.4674	10.6512	13.5845	10.996
FCER2	10.2423	8.40519	9.00402	10.4525	9.33868	8.65098	9.07318	8.64599	10.0045	9.22388	10.7375	8.23226	8.89607	8.47967	8.59741	8.80527	7.87249	8.71773	6.60881	8.48998	9.43741	8.94626	7.93605	9.91099	9.85542	8.97704	9.49277	7.10561	9.86957	8.51977	8.13548	9.03185	8.57593	7.88645	9.35222	9.63055	7.42732
NFATC4	6.83695	6.38647	4.60108	5.4896	5.2747	6.10154	6.52086	5.74538	5.39986	6.13657	5.37467	4.59327	5.61838	5.93198	6.35717	5.66473	5.61075	5.95248	5.88293	6.20079	5.80563	5.73883	5.89474	5.6644	5.19957	6.57198	5.25902	5.49427	5.56532	4.81989	5.76036	6.77839	5.93035	6.42292	6.19019	7.53245	6.28123
AMICA1	11.3512	9.37964	9.44886	9.94628	9.82955	9.65154	9.66212	10.3838	9.69465	10.0192	9.18968	10.0434	9.65058	9.59718	9.47985	10.1198	10.3351	10.2983	10.7855	10.1467	10.4514	9.60486	9.84531	10.9226	9.95039	10.6309	10.3095	10.5734	10.2498	9.88253	10.2985	10.5711	10.17	10.5901	10.1519	12.6909	10.7097
PSMB7	8.78989	9.33453	9.07416	9.1752	9.43834	9.29111	9.25788	9.58715	9.35136	9.26759	9.62052	8.9648	9.37687	9.34811	9.13552	9.06855	9.43771	9.35552	9.88653	9.53129	9.46517	9.27212	9.30956	9.07046	9.53828	8.99366	9.33197	9.34832	9.183	9.44121	9.28271	9.36629	9.39053	9.46943	9.43106	8.27634	9.17209
MS4A2	5.0981	3.68181	1.8025	4.71268	4.81247	3.43693	4.75035	3.24099	5.35542	3.56386	4.25453	4.07555	5.26713	4.05366	2.3524	2.4782	4.1456	1.5418	2.91845	5.35401	4.44168	5.6054	4.54135	3.70384	3.42555	3.38752	5.22573	3.40061	5.35843	3.21584	3.66978	4.49269	4.53695	3.57451	3.5129	6.93877	4.29107
C8G	6.1351	2.8563	3.52118	4.53004	4.47968	3.69732	4.27368	4.23701	4.74685	3.92317	4.12821	3.85141	3.58128	3.2613	5.37181	3.79189	3.71568	3.89865	2.91845	4.64453	4.29705	3.28812	4.71052	4.46437	4.27889	3.57592	3.48752	2.79231	3.97473	3.01907	3.03593	4.31096	4.11597	4.1705	4.7197	7.34364	4.08163
IL4	3.83127	1.36843	3.70925	3.7813	0	2.39514	3.26384	1.52245	4.52402	0	4.92069	3.85141	3.35052	1.90314	4.32581	0.85518	3.223	1.96784	2.3845	2.23602	1.62072	1.95305	4.62842	3.70384	1.8691	3.89189	3.10365	3.6296	3.97473	1.12666	2.89677	2.70626	2.48253	2.5409	3.34636	7.73826	4.29107
REL	8.7502	8.62203	8.89198	8.95269	8.69685	8.41786	8.62875	8.89139	8.88444	8.6461	8.95865	8.44807	8.74065	8.81552	9.03926	8.69432	8.59386	8.63666	8.91384	9.11759	8.7345	8.92541	8.20748	8.65629	8.96598	8.6605	8.33166	8.59467	8.63588	8.51977	8.63425	8.94678	8.6888	8.60633	9.10567	9.18631	8.4881
TNFSF4	7.23221	5.93767	6.4629	6.86597	5.75883	6.49326	5.81059	6.23402	6.08401	6.35861	6.32	5.91959	6.38589	6.08896	6.46571	5.64316	5.9314	6.40824	5.63392	6.093	6.6057	6.35235	6.12176	6.9434	6.86209	6.50399	6.80301	6.24712	6.97487	6.58143	6.13016	6.57167	6.51095	6.72255	6.2968	8.49644	5.60513
CD40LG	8.77678	8.04688	8.54209	8.56437	7.9713	7.71457	7.58014	8.06112	8.56638	8.47698	8.3712	8.73767	8.07363	9.13955	8.73391	8.4178	7.93656	8.10842	6.48244	7.66751	7.85876	7.3494	8.09734	7.40775	8.0893	8.56918	8.53558	8.56037	7.17759	7.64392	8.51738	7.87654	8.25769	7.0473	7.45177	9.32048	7.74451
HLA-DRB3	16.9754	13.5119	13.9255	13.9793	13.7788	13.9241	13.7439	14.2384	14.2214	13.315	14.3452	15.0598	14.026	14.1845	13.9816	13.9225	13.9467	13.2407	15.0538	13.8957	13.9863	13.569	14.0884	15.8506	14.3792	15.2002	14.2286	15.0227	13.7174	13.6957	14.3176	14.2358	14.1343	14.5193	14.5842	20.3426	16.0399
IL12RB1	8.78989	7.64495	8.12949	7.83853	7.64955	6.81755	7.66718	7.39535	8.05034	7.70262	8.08699	8.16067	7.69682	7.45678	7.86781	7.41908	6.96442	7.3659	7.26425	7.45171	7.24112	7.53514	7.38096	7.70736	7.46764	7.93104	7.9281	8.05907	7.22716	7.65244	7.487	7.32552	7.6461	7.80525	7.34538	9.84167	7.92285
CREB5	6.43124	4.84178	4.02474	4.62425	5.37872	5.86752	5.75387	5.6939	4.67633	4.65556	4.84238	5.66749	5.53826	5.3219	5.51342	5.02971	6.05201	5.12597	6.32301	6.1479	5.00429	4.89803	4.62842	5.78763	5.28951	6.13589	5.41483	5.80671	5.0076	4.9361	5.20397	5.4538	5.86952	5.50555	5.38907	9.09938	6.0123
CD276	7.19327	8.97717	7.64466	6.995	7.44909	7.51276	7.58014	8.62209	7.29919	6.458	6.90565	7.6176	7.14087	7.95533	7.31152	7.83981	7.5544	7.02174	9.67788	7.97643	7.66608	8.05352	8.12005	8.12852	7.94914	7.00807	6.98313	8.62817	7.3553	8.05072	7.71123	7.10592	7.88509	7.78546	7.95345	8.54111	8.67088
MAPK8	7.23221	6.94018	6.92815	7.22287	6.89223	7.15769	7.05462	7.26031	6.76587	7.13534	7.21626	6.92105	7.16775	7.29428	6.85976	7.01122	7.32741	6.91816	7.27518	6.97307	7.11735	7.19541	7.07486	6.56123	7.01933	6.97497	7.06069	6.78754	6.97487	6.56348	6.92273	7.02706	7.11936	7.22676	6.88045	7.12634	6.56268
ITGA5	7.30706	8.36904	7.39352	7.78854	8.10875	9.03953	8.06702	8.32918	7.85666	8.26982	7.65467	7.65281	8.07836	8.44134	8.22776	8.24962	8.81695	8.00549	8.86763	8.69745	8.0738	7.91939	8.34879	7.59936	7.81423	7.55899	7.72867	8.39894	7.44183	7.90147	8.06003	8.21732	8.15947	8.5634	7.47214	7.2923	7.78545
MAP4K2	10.0377	8.33614	8.7112	9.11563	8.57805	8.64018	8.58471	8.35011	8.53185	8.56561	8.69462	8.49733	8.44718	8.50775	8.84527	8.24962	8.48788	8.87661	8.04247	8.80101	8.48193	8.83889	8.31638	9.09453	8.32379	9.45328	9.23492	8.19941	8.83287	8.29881	8.69064	8.76875	8.65014	8.44542	8.70002	10.3609	8.33105
TXNIP	15.7582	14.1309	14.5851	14.6496	13.6514	14.6396	13.2671	14.1924	14.4776	14.5851	13.9426	15.051	14.6206	14.4376	14.5752	14.7348	14.7392	13.282	13.8148	13.9767	12.9666	13.5093	13.2648	14.8851	14.2958	15.4131	13.9815	15.0239	14.2714	14.2204	13.7199	14.3704	14.7082	13.9736	13.6156	17.4342	14.6692
CREB1	7.44604	9.32408	8.99048	8.79959	9.13343	8.899	9.19535	8.75989	9.17077	9.15994	8.93054	9.06622	8.96409	9.16916	9.39545	9.03375	8.9493	8.91896	8.63283	8.82928	9.00572	9.02675	9.21427	7.86493	9.31018	8.07076	8.38917	8.76699	8.57497	8.9954	8.99568	8.50342	8.82319	8.65894	8.8993	7.2923	8.37769
MAP3K1	7.87299	9.37154	9.55078	9.20218	9.20592	9.27823	9.54163	9.20354	9.56891	9.46142	9.63801	8.77809	9.45714	9.43356	9.57177	9.21459	9.26488	9.51982	8.91384	9.38088	9.34386	9.3985	9.21778	8.64547	9.72314	8.58572	8.86236	8.84885	9.286	9.13569	9.46619	9.14142	9.34284	9.2415	9.64014	7.48751	8.3271
IL18	9.04079	6.25181	7.72316	7.47123	8.06783	7.47504	8.16815	7.26031	8.2517	7.55007	8.06991	8.41768	8.04974	7.90694	7.54387	8.12293	8.40942	8.35312	8.48999	7.8105	7.90939	8.45361	8.33591	9.54528	8.33439	9.0701	8.77589	8.31913	8.16856	9.22407	7.66908	8.4273	8.3754	9.25955	8.65173	11.2755	9.24099
CX3CR1	5.53176	5.13749	5.08155	5.33101	6.05939	4.78337	6.41509	4.66894	5.78212	5.47361	2.65213	5.18067	4.89057	4.48893	6.35717	5.18701	4.86302	5.90511	5.33278	5.25744	5.95772	5.29464	5.89474	3.70384	5.69261	5.01631	6.10568	5.01612	5.21838	5.19126	5.49682	5.5797	5.59676	4.76277	4.84992	5.43272	4.00447
PVR	7.1121	6.30379	5.89331	6.54317	5.7329	6.7271	6.01749	6.10201	6.54619	6.37323	6.37666	5.97628	6.32351	6.35942	5.92184	6.25394	6.33615	6.1685	7.07702	6.43957	6.63609	6.19869	5.85919	6.51442	5.95331	6.81582	6.01116	6.85701	5.48609	6.1475	6.11454	6.66932	6.69751	6.41006	5.4924	8.19483	6.23131
MAPK14	10.7208	9.4096	9.72984	9.88575	9.35577	9.57256	9.45977	9.45036	9.59781	9.79319	9.59686	9.87837	9.61846	9.48627	9.66579	9.73769	9.55753	9.7601	9.46761	9.6278	9.64401	9.73634	9.64846	9.85807	9.6011	10.3027	9.85579	9.78548	9.63261	9.57718	9.54112	9.67217	9.67604	9.53903	9.46829	11.6692	10.0258
MASP1	5.0981	2.42699	2.74101	0.640629	1.99296	2.96916	0.11353	2.72982	3.521	3.08427	3.24584	3.2603	0	2.85782	4.60434	2.0239	2.25589	3.69087	3.61326	2.23602	0.0516157	2.63935	3.13763	3.3242	1.8691	3.57592	0.685513	2.79231	3.02348	1.12666	1.87845	2.97425	3.62097	3.82767	2.81957	4.35628	2.19735
BAGE	5.6515	1.81305	3.05031	4.42925	5.23829	2.39514	5.50167	1.93094	4.67633	2.93454	4.67173	2.83909	2.29049	4.24379	6.02005	3.86823	2.81901	1.96784	4.08024	3.44486	2.03974	3.10251	3.86737	4.55967	2.92464	4.94972	2.94906	4.64922	2.48568	2.52037	3.66978	2.70626	3.80549	3.47918	1.05762	5.2294	3.92294
CYFIP2	9.96448	9.5879	9.79878	10.212	9.91996	9.78293	9.76795	9.74723	9.9864	9.97797	9.88992	9.8292	9.86694	9.91815	9.96294	9.8443	9.6104	9.83469	8.99212	9.80622	10.0628	9.83091	9.84303	10.0651	10.358	9.9321	10.0596	9.52234	10.016	10.0304	10.0306	9.98445	9.88768	9.80166	9.9732	9.4781	8.91707
IL13	4.18884	0	1.8025	2.90947	0	2.27258	3.26384	3.37777	3.67361	1.79264	2.22829	4.73144	3.07567	2.85782	3.52515	2.26886	3.33591	2.56372	2.91845	4.64453	1.02776	2.33663	2.15556	2.80753	1.8691	4.56098	0.685513	2.35354	3.02348	3.68311	2.57029	2.70626	3.62097	3.26726	2.3765	4.99265	1.8893
SPINK5	2.00126	1.81305	2.34676	1.50406	2.30606	1.99096	2.39995	2.92105	3.67361	2.57842	0.678211	2.24172	1.16237	2.60396	3.22918	2.0239	2.00581	2.98419	0.225706	3.93571	2.03974	0.23792	3.71657	1.99491	1.0546	2.91558	2.08019	1.71993	3.23211	3.01907	1.54728	2.37686	0.477324	2.10302	0	2.50532	2.45105
FCGR2A	8.07926	7.98455	7.37974	7.55734	8.58894	7.52623	8.73147	9.36447	8.38481	7.54361	7.41871	8.91491	8.28069	9.14552	7.82769	8.24247	9.32767	8.26204	10.3874	8.59909	8.20627	8.5879	8.50074	9.56838	8.8769	8.12458	7.87004	9.72173	8.18747	8.86951	8.48737	8.15463	8.91385	9.22507	8.66727	9.24148	10.0086
UPF1	8.54901	7.91383	8.12949	8.09858	8.11879	8.74474	7.90064	7.87719	8.12505	8.05078	8.09546	8.42788	8.25585	8.20448	8.33659	7.97542	7.96317	8.33535	7.55182	7.75853	7.84582	7.9947	8.2424	8.30392	7.97196	8.39868	8.28798	7.93605	7.84255	7.96441	8.59258	8.61792	8.81784	8.67247	8.44574	9.11424	8.02894
NFATC3	7.82286	9.07015	9.06558	9.02355	9.13095	8.94236	9.21124	9.11824	9.21808	9.1387	8.9679	8.136	8.98942	9.04368	8.71204	8.57126	9.11075	9.2646	9.04737	9.05193	9.39584	8.92191	9.03467	8.46645	9.45812	8.24749	8.9868	8.47456	9.1767	8.85851	9.35926	9.2337	8.8365	9.04539	9.26736	7.61833	8.30313
CFI	8.77678	7.57617	6.87019	7.04695	7.50379	6.78429	7.62827	7.04094	7.88038	7.81402	7.41871	7.81702	7.44911	6.53345	7.62414	7.75691	7.01617	7.91869	7.28603	7.99152	6.87138	8.00135	7.22208	6.60657	6.84241	7.83284	7.53843	7.69175	7.04566	6.79656	6.75155	7.77928	7.44536	7.7296	6.70226	9.09938	7.62715
DMBT1	4.71394	3.78295	4.50277	3.41027	2.56317	3.54679	2.89561	4.49938	4.35372	5.76734	5.13294	5.27408	3.78018	4.93744	4.60434	2.0239	3.94659	3.44805	2.3845	2.48377	2.36405	3.45255	3.86737	4.36233	3.71244	4.02722	3.59571	5.09491	3.8537	3.21584	4.04417	4.93104	4.24928	3.26726	2.81957	5.76947	4.41551
BCL2	12.158	9.3917	9.94633	10.4233	8.96261	9.39023	9.19269	9.54055	9.32567	9.97318	9.10418	9.91146	9.68354	9.46255	9.57984	9.44391	9.30531	9.33779	8.63707	9.25106	9.07943	9.28582	8.888	11.1982	9.36292	11.3501	9.78471	9.24844	9.35451	9.33143	9.24914	9.61694	9.85668	9.29846	9.05762	13.3945	9.48597
IFNG	5.53176	3.68181	3.70925	2.90947	4.2057	3.54679	5.10804	3.5027	3.35032	3.75467	4.67173	3.58592	3.87021	4.93744	2.85639	2.82319	3.33591	3.9923	4.17668	4.36447	4.95693	3.96946	4.71052	4.55967	4.21911	4.37048	4.18617	4.75006	4.19002	5.94046	4.49382	4.31096	4.04438	5.55314	4.96935	5.6109	4.15487
KLRD1	3.35481	6.26935	6.29684	5.21469	5.75883	6.15456	5.94334	5.99973	5.97072	6.41624	5.92341	6.52466	6.86243	6.78369	5.21477	7.02796	6.92886	6.06453	5.52822	7.72882	4.57312	6.17534	5.53794	5.43229	6.91014	5.80018	5.15676	5.80671	6.80572	6.56348	7.02652	6.01074	6.73209	6.87076	5.7138	4.35628	6.19704
TBX21	4.71394	7.08586	6.43652	6.02673	6.66421	6.59267	6.63518	5.84314	5.97072	6.47166	6.43118	7.00519	7.04748	6.53345	6.31909	6.41529	7.44536	6.45833	6.01922	7.38472	6.52682	6.15161	6.9452	6.97831	6.29479	5.94397	6.51686	6.58406	6.37112	6.71757	6.95817	6.33029	6.65007	7.12808	6.8261	6.72312	6.79809
EPCAM	3.83127	2.15243	3.70925	1.50406	2.78132	1.64069	0.11353	0	3.1567	3.08427	3.47072	1.27865	2.00272	3.57625	1.09445	2.4782	3.10049	1.5418	0.225706	1.93671	1.02776	1.42902	4.00388	2.45769	2.38653	2.60535	0.685513	2.79231	2.7795	0.244378	2.14762	6.41156	1.158	4.1705	2.53978	6.04229	2.19735
CD34	7.54214	5.87032	5.63942	5.76245	5.34488	5.35118	5.75387	5.27059	6.05651	6.18711	6.13529	4.59327	6.20741	6.25282	7.21114	6.19587	5.39315	5.83099	5.45319	6.30109	5.44281	5.0598	6.06046	4.88815	5.37417	7.19216	5.7553	6.44057	5.21838	3.81038	5.26183	6.0834	5.69352	5.29776	5.74761	9.03838	5.88892
CD4	10.96	10.0195	9.98097	10.2196	10.2338	9.78993	10.1091	10.708	10.3257	10.2665	9.88992	10.958	10.0694	10.1407	10.0527	10.1198	10.5309	10.7128	11.3208	10.2756	10.5151	10.6165	10.4683	10.8886	10.4454	10.9362	10.4548	10.9838	10.5566	10.3422	10.4861	10.0975	10.4561	10.6364	10.3697	12.4991	11.0244
TNFRSF10B	8.05775	6.98333	7.58585	7.47123	6.99401	7.27008	7.26204	6.99914	6.79943	7.10936	6.96229	7.00519	7.31127	6.95667	6.77791	6.98575	7.38103	7.63634	7.18531	7.57036	7.49429	7.29627	7.13556	8.11289	6.89111	8.03105	7.55193	7.28436	7.20259	7.20835	7.37348	7.74385	7.45229	7.41238	7.09919	9.28152	7.63357
PAX5	10.5958	8.56991	9.58721	9.51352	9.12098	8.65559	8.78198	8.43094	9.58102	8.88426	10.1085	8.90033	9.27343	9.26003	9.19979	9.02336	7.8489	8.41784	7.3181	8.7248	8.95238	9.02675	8.56285	9.81768	9.82441	9.65745	9.03564	7.93605	9.15445	8.60124	8.03121	8.72172	8.74068	8.35768	9.14426	10.58	8.09091
TAPBP	13.528	11.13	11.4074	11.2496	10.8761	10.9212	10.9352	11.0026	11.1836	10.9868	11.0324	11.6129	11.133	10.7799	11.3699	10.8669	10.883	11.1583	11.3896	11.4172	11.0007	11.0431	11.0882	12.8331	11.3364	12.5766	11.6847	11.6892	11.1333	11.3639	11.1378	11.1518	11.1618	11.2465	11.3845	15.5844	12.0047
CXCL1	7.23221	5.95944	6.14217	5.4896	6.32547	3.91781	8.24219	5.64052	6.2631	6.93303	6.06806	6.89187	7.86501	7.62008	7.21114	6.26809	6.03538	7.22832	6.11969	6.11153	6.52682	7.14821	5.58223	5.15553	5.91614	6.13589	6.57088	6.58406	6.59532	6.4311	6.17602	5.73211	6.11638	5.37923	5.05286	7.39321	7.04926
C2	8.33317	7.93596	7.82837	7.16136	7.93195	7.63284	8.11284	8.54065	8.0711	7.22676	7.3354	8.66192	8.12024	8.29859	7.59257	7.56383	8.42546	8.47168	9.2242	7.99651	8.39577	8.48244	8.29658	9.449	8.19005	8.24054	7.61113	8.75491	8.67213	9.08624	7.9761	7.38996	8.39712	9.01172	8.57377	10.7609	9.94547
FYN	12.0559	10.2687	10.3913	10.7065	10.1928	10.634	9.93988	9.86827	10.0453	10.2477	10.1251	10.8914	10.4039	10.1121	10.5236	10.6015	10.507	10.2949	9.0975	10.5642	10.1284	10.0506	10.0758	10.8157	10.0287	11.6636	10.4046	10.5029	10.1441	10.5706	10.1674	10.4109	10.5144	10.7524	9.79469	13.3838	10.3933
BIRC5	7.47879	4.79411	7.10609	6.90403	7.70397	6.43016	5.4668	5.64052	6.67836	5.76734	8.04391	7.27751	6.38589	7.14728	5.44435	5.02971	5.77997	5.99835	3.86557	5.38481	6.18022	6.22167	6.74545	6.62872	6.1422	6.07471	6.90116	6.28122	6.20787	6.41116	5.11258	6.58174	5.98872	6.04431	5.27778	6.46948	6.0123
ADA	6.36271	7.05586	7.29416	7.06386	7.76922	7.2129	7.33152	6.80658	7.31087	6.97198	8.18544	6.97769	7.05709	7.20561	7.47628	6.84172	7.18394	7.21867	6.60881	7.12676	7.50256	7.27446	7.60143	6.87093	7.15313	6.59395	7.66179	7.04736	7.15215	7.50029	7.69031	7.30743	7.24441	7.34638	7.3673	6.27164	7.36695
CD7	10.4711	7.93596	8.52341	8.93442	8.21093	8.48839	7.69758	8.06112	8.17065	8.76455	8.04391	8.95072	7.82617	7.83486	8.57335	7.86797	7.53679	8.58874	7.05181	7.57036	8.3734	8.11003	8.40535	9.0745	8.07672	9.6756	9.21173	7.87036	8.03576	7.8871	8.67209	8.33805	8.51103	8.3476	7.87148	10.4975	7.69011
CTCFL	4.47515	2.42699	1.8025	3.41027	3.4241	0	2.89561	0	3.93755	0	3.98976	2.83909	2.29049	1.36211	4.9416	0.85518	2.00581	1.96784	0.225706	3.04291	2.03974	2.63935	0.534521	3.3242	1.8691	0.770348	2.57907	4.15598	0.85245	0.244378	2.14762	1.94928	2.24776	3.01876	2.19236	4.99265	2.19735
CTAGE1	3.83127	1.36843	0.676775	2.90947	1.59253	1.17716	2.39995	0	1.92389	2.36085	3.24584	1.27865	0.436795	1.36211	3.77062	0	0	1.5418	0.777015	1.04476	2.03974	0.597745	0.534521	1.30944	0	2.20961	0	3.82718	2.11632	2.79116	0	0.259847	0.477324	0	0	2.50532	0
NFATC1	8.0359	7.74235	8.09616	8.23174	7.84382	8.28149	7.79215	7.96667	7.92668	7.98088	7.82723	7.73725	7.97054	8.10379	7.56029	7.7006	7.93656	8.12402	8.08658	8.52151	8.2012	7.89815	7.92749	8.14398	8.01214	8.14704	8.16605	7.51677	7.97902	7.75093	8.08429	8.09612	8.08562	8.10974	8.24437	7.65943	7.37464
MAGEC1	3.83127	0	3.05031	2.136	1.59253	0	2.66897	0.950513	1.92389	1.79264	0.678211	4.07555	0	2.29569	4.32581	0	1.70309	0.000362071	1.52754	1.93671	0.0516157	0.23792	2.56166	1.30944	2.15089	3.57592	1.31134	0.861226	3.02348	0.244378	1.87845	0.259847	1.61861	0	1.43496	3.88793	0.0829778
CCL22	5.86474	5.50624	6.32588	8.85892	6.84458	6.73292	6.21951	7.39535	6.9264	7.33532	7.5353	6.76888	6.78354	7.57654	7.67024	7.10885	6.44085	6.85723	6.60881	6.65706	7.3642	7.21844	7.63335	7.27363	6.26553	7.28961	7.22973	8.1449	5.90694	6.87145	7.19934	6.48849	7.47969	7.14371	6.12737	2.50532	5.11133
TP53	8.43681	8.88064	9.11216	9.03646	9.23855	8.75622	9.03203	8.75047	9.18672	8.89443	9.40248	8.73767	9.06762	8.76599	9.03926	8.70996	8.6303	9.06352	8.43255	8.94231	9.08495	8.94626	9.08171	8.50886	9.3403	8.70155	8.94395	8.72426	8.85669	8.98869	8.9546	8.94483	8.79075	8.82079	9.01834	8.22251	8.62651
PLA2G1B	3.83127	2.65756	3.52118	0.640629	1.99296	0	2.39995	0.950513	2.93301	2.76744	2.22829	3.58592	2.00272	2.85782	1.57114	0.85518	0.795477	1.96784	0.777015	1.04476	2.36405	1.42902	1.5883	3.08887	0	2.20961	0	4.54081	2.48568	2.79116	0	0.897988	0	0.320971	2.94144	2.50532	3.02033
FEZ1	7.34308	6.63667	5.9316	5.95603	6.80779	6.35664	6.97	5.88964	6.86431	6.17046	5.99755	6.36397	6.47467	6.39995	6.77791	6.63877	5.98433	7.27566	6.19069	6.93195	6.59027	6.82713	6.64463	5.97216	5.98954	6.87084	5.82364	6.28122	6.15762	5.69866	6.22047	6.56153	6.52417	6.91696	5.9644	7.88409	6.96011
SEMG1	3.35481	0.722433	0.676775	1.50406	3.54826	0.490023	0.11353	0.950513	0.357113	0	3.98976	1.27865	0.436795	0.226065	1.09445	0.85518	1.70309	0.000362071	0.225706	0	0.0516157	1.95305	1.5883	1.30944	0	3.38752	0.685513	0.861226	1.61857	0.244378	0	0.897988	0	1.82145	0	2.50532	0
POU2F2	9.62738	7.97389	8.95375	9.11157	8.43256	8.6246	8.20035	8.06619	8.69234	8.10874	8.93526	7.96444	8.31716	8.21587	8.15397	7.83507	8.06497	8.36629	7.40029	8.21367	8.39132	8.45846	8.06649	8.97861	8.31667	8.89092	9.13984	7.90358	8.81677	7.98479	8.17743	8.4189	8.45347	8.25711	8.81411	10.2509	7.77967
PSMB9	11.7554	10.8567	10.8494	10.9339	10.5913	10.2761	10.7077	10.3777	10.6471	10.5117	10.594	10.5891	10.7176	10.2065	10.3877	10.1583	10.2349	10.6251	9.76189	10.5867	10.6626	10.4586	10.5556	11.365	10.8464	11.1168	11.2652	10.4738	10.7321	10.6985	10.4982	10.3392	10.398	10.9251	10.8549	12.5478	11.2238
TARP	7.41253	8.67562	8.07065	7.25268	8.53743	8.24324	8.64833	7.33782	7.16398	7.6615	6.8265	7.5065	7.38184	8.30394	7.84119	8.12293	7.9893	8.27607	7.27518	9.08982	7.92178	7.7637	7.75442	7.39489	8.08093	7.62449	7.87004	7.94671	8.14941	7.84313	8.36731	7.9905	7.14525	8.3677	7.94619	8.27634	7.75633
PNMA1	7.77091	7.67158	7.56164	7.35239	7.38392	7.16201	7.49618	7.23352	7.43353	7.53713	7.36371	7.92178	7.33518	7.38793	7.67024	7.76192	7.32057	7.30333	7.88009	7.62943	7.3642	7.49798	7.53538	7.32878	7.3118	7.34248	7.17846	7.97823	6.97487	7.70252	7.30632	7.27056	7.39589	7.54775	7.25424	8.24968	7.80833
BTK	8.87846	7.90264	8.52341	8.28318	8.25715	8.00419	8.26773	8.32072	8.46544	7.78149	8.79678	8.04616	8.23058	8.06021	8.35553	8.27087	7.92307	7.93057	8.41289	7.95606	8.09583	8.34792	7.97809	8.87124	8.5947	8.55245	8.34722	8.53939	8.62205	7.97123	7.88238	8.05697	7.95995	8.06119	8.48636	9.68132	8.2498
ICAM2	7.66106	8.34444	8.22507	8.09858	8.48011	8.04922	8.67148	8.26448	8.2817	8.60021	8.51696	8.16067	8.65142	8.00872	8.70467	8.37265	8.0853	8.87661	8.32619	8.98314	8.51501	8.85367	8.32943	7.36881	8.43307	8.03105	8.27989	8.35158	8.25475	8.00489	8.51738	8.19125	8.36074	8.04464	8.27657	6.72312	7.50641
CD99	12.1731	11.5092	11.0553	11.2496	10.7297	11.186	10.792	11.5017	11.5326	10.8763	10.7157	11.708	11.1482	11.6598	11.2204	11.1419	11.1232	10.5472	12.2227	10.9507	10.4525	11.0039	11.4347	11.3773	10.5874	11.4195	10.9796	12.4334	10.7385	10.5215	10.759	10.9827	11.1895	11.3466	10.7634	13.626	11.4162
MR1	4.47515	7.17229	6.32588	6.30794	7.00489	6.27917	7.03094	7.0614	6.9264	6.70923	6.60725	6.63442	6.58514	7.26166	7.34979	6.85116	6.93783	6.61376	7.60478	6.57929	6.2798	6.96969	7.04352	5.52966	7.15313	5.59761	5.77844	7.66617	6.98931	7.28706	6.90469	6.57167	6.70913	6.77366	6.64958	5.76947	6.89747
HLA-G	7.94508	8.97717	9.04826	8.67856	9.888	9.45859	10.2101	10.5711	9.89814	9.66533	9.47239	8.97874	10.2085	10.4272	10.3194	9.52867	9.70146	9.6832	10.9893	10.3729	9.82305	9.8007	9.92915	9.05419	10.1784	8.92165	9.45017	11.1464	10.0107	10.8672	10.1281	10.3533	10.089	10.8545	11.2029	8.40274	9.98868
TNFRSF1B	11.0307	9.56145	9.462	9.65972	9.6031	9.31654	9.32269	9.7551	9.53444	9.24987	9.07022	9.5913	9.39784	9.57523	9.41814	8.98315	9.24513	9.39678	9.83205	9.52093	9.35304	9.56723	9.51773	10.1839	9.36637	10.2724	9.69482	9.90237	9.29764	9.30465	9.49663	9.20141	9.49491	9.54051	9.52666	12.4281	10.2822
HLA-DRB4	11.4161	2.8563	11.4867	12.0731	10.8094	0.87412	3.80042	11.5711	4.16059	10.6593	10.5078	4.44045	1.16237	1.36211	9.87381	9.90784	11.3028	10.7652	3.86557	3.18969	2.62867	10.5132	4.00388	11.5285	3.31567	11.1073	11.6931	11.4977	11.1566	2.18672	3.83137	11.6447	11.0325	3.01876	3.73141	12.2942	2.85434
OSM	5.76206	3.87745	3.52118	4.32088	3.4241	3.11897	4.91461	4.16322	4.16059	3.84138	4.84238	2.83909	4.55274	4.15185	5.29542	4.25693	4.01602	3.57457	4.43246	4.48309	3.85559	3.60015	4.00388	3.86177	3.42555	4.46887	3.79042	4.15598	3.8537	3.54352	3.66978	4.31096	3.29062	3.74812	2.3765	5.6109	3.74462
IL24	5.25758	1.81305	2.74101	2.136	3.4241	2.88799	1.02308	3.08987	2.66816	0.841769	2.65213	2.83909	0	1.90314	4.32581	2.0239	2.46896	2.56372	2.91845	1.04476	1.62072	0.597745	0.534521	3.08887	0	2.60535	3.10365	3.12828	3.41435	1.75194	0	0.259847	2.86144	1.00784	0	5.2294	2.85434
ARG2	2.63854	2.15243	2.34676	0.640629	4.12822	2.88799	2.39995	3.5027	3.1567	2.36085	2.97931	2.83909	3.35052	1.36211	1.09445	2.96898	3.53826	2.56372	4.26707	2.69516	2.62867	2.88943	0.640142	2.80753	1.8691	3.57592	2.77589	4.75006	2.7795	2.18672	2.74274	2.97425	1.158	3.01876	3.15806	2.50532	2.45105
MERTK	8.20202	8.09193	7.80793	8.50988	7.98235	9.51881	8.00761	9.29923	8.60011	8.35702	6.88627	8.68761	9.66951	9.26278	7.70018	9.30491	10.2138	8.37066	9.20432	8.42107	7.92793	7.96777	8.39918	7.54217	8.14658	9.10876	7.82629	8.85452	8.742	8.71135	7.66908	9.32643	9.81023	9.87605	8.45601	7.48751	8.07212
SMG5	8.33317	7.65165	7.97307	7.35239	7.93764	7.81405	8.00153	8.06112	8.28763	8.04622	8.3712	8.36558	7.90815	8.00215	8.24817	8.15756	7.94549	7.70018	8.13539	7.7107	7.61361	7.97455	8.08969	7.83667	8.04264	8.03105	8.09409	8.25194	7.81039	8.1443	7.86381	7.62718	7.9936	7.7654	7.98922	9.08437	8.58735
MX1	11.1165	12.1682	11.6194	10.0811	10.0398	9.59191	9.72248	10.3879	9.87864	9.65639	10.4313	10.2558	10.5093	9.60804	9.65437	9.12603	9.60195	9.75844	10.2473	9.7318	9.8797	10.4707	9.60619	10.3989	10.0545	10.056	10.09	9.65828	9.71744	10.148	10.2412	9.76897	9.85406	9.33295	10.0085	12.2137	10.4407
SMG7	9.21612	9.07015	9.17735	8.89244	9.0597	9.13716	8.84444	8.84494	9.04698	8.9853	9.09154	8.71286	8.95897	9.09395	8.97337	8.70736	8.86243	8.70396	8.73138	8.87067	8.70613	8.7665	8.97778	8.73496	8.93379	9.01417	8.97433	8.78493	8.79227	8.76733	8.89643	9.17672	9.0594	8.98378	9.00966	10.0258	9.02357
CD68	10.7105	11.1015	9.67447	9.92792	10.1233	9.74165	10.3731	11.7718	10.9326	9.3176	9.89962	11.3832	10.3055	11.6467	10.3386	10.6503	11.2618	9.93097	12.825	10.4164	10.2202	10.8666	10.8789	11.7429	10.6693	10.0159	10.3399	12.5698	10.9181	11.1831	10.9103	9.60712	11.3051	10.9274	11.1065	14.6565	12.3451
TNFRSF12A	6.29076	3.57304	4.39728	4.20371	2.30606	5.49517	5.06206	4.00325	3.67361	4.00057	4.92069	2.83909	4.75535	4.88129	4.72574	4.6519	5.85767	3.44805	5.00525	5.58377	3.21627	3.85654	3.54815	5.38102	3.31567	4.72923	3.48752	4.93277	2.7795	2.52037	3.66978	4.49269	3.01912	3.47918	3.34636	6.04229	3.16917
HAVCR2	6.67682	7.97389	7.05498	7.58102	7.87972	7.6606	7.87427	8.93638	7.57592	7.53713	7.39147	7.5065	7.88674	8.27699	7.40536	7.80625	8.32302	7.52322	9.30909	7.74078	8.2012	7.91939	8.082	8.03211	8.22086	7.30301	7.35817	8.77898	8.39147	8.92331	8.12772	7.88875	8.36074	8.64528	8.25617	5.76947	8.45586
IFNAR2	10.791	9.77447	9.95332	9.7539	10.0931	9.68721	10.1509	9.89274	9.75364	9.7121	9.52661	9.59583	9.66322	9.50961	9.65054	9.39637	9.73402	10.2036	9.9797	9.79337	9.96745	10.0554	9.80148	9.98796	9.60986	10.1424	10.2044	9.77056	9.84596	9.69938	9.82999	9.71167	9.99006	9.84293	9.93794	11.0888	9.91285
ECSIT	7.63223	7.12491	7.07222	7.17698	6.94966	6.92827	6.91932	7.169	7.02901	7.16925	7.13647	6.66923	7.12267	7.22829	7.57652	6.97716	6.94675	7.27566	6.74086	7.05196	7.08468	6.70199	7.38096	6.99546	7.18473	7.3554	7.09796	7.14317	7.03177	6.84196	7.02652	7.15394	7.17069	6.74321	7.37273	7.06649	6.79809
PGAM4	10.9773	9.09741	9.28478	9.11157	9.34083	9.31168	9.18198	9.43476	9.32855	8.82432	9.38532	9.28399	9.2796	9.43843	9.236	8.92626	9.03542	8.93674	9.67375	9.071	9.07667	9.01034	9.37396	10.3058	9.25729	9.91257	9.62313	9.31989	9.14158	9.21834	9.12017	9.40791	9.24845	9.30543	9.50211	11.7759	9.58867
MAF	10.2566	9.32618	8.78625	9.2098	9.00657	8.80816	9.25788	8.9056	9.15141	9.06178	8.81227	9.52634	8.89875	8.9949	9.76118	9.18131	8.90652	9.87981	9.06638	8.78377	8.80639	9.56947	8.9611	9.15301	8.57992	9.42291	9.09215	9.54707	8.97747	8.6531	9.04389	8.72853	9.60007	9.33975	8.8554	11.8354	9.39631
CHIT1	8.45339	12.2725	10.7391	11.4985	11.1711	12.9395	12.0633	14.8887	10.9653	9.30048	9.32181	14.1661	12.2327	14.1026	12.2483	12.7133	13.9438	12.3341	16.0412	12.9719	12.8233	11.1193	12.4478	13.7707	13.0096	11.3192	12.3349	15.854	14.4575	14.1422	12.686	9.946	13.1404	13.4507	14.5895	14.3197	15.4426
LDHB	12.3362	10.8289	11.4476	11.0803	11.5186	11.3253	11.1085	11.0359	11.5113	11.6203	11.8717	11.5686	11.4555	11.4514	11.7628	11.1671	11.0964	11.0931	10.5838	11.0543	10.8565	10.9822	11.2735	11.1805	11.3071	11.5453	11.4327	11.3619	10.7981	11.1451	11.292	11.4862	11.3175	11.0517	10.9369	12.6263	11.4199
CFB	6.98108	6.86143	6.51427	6.12668	6.73125	6.03712	6.77	6.87751	6.54619	6.49859	6.45769	5.52273	6.00369	6.33872	6.31909	6.51364	6.52661	6.84473	7.02616	6.66962	6.63609	6.54686	6.46705	7.4205	6.54659	6.81582	6.98313	6.49969	6.45673	6.61669	5.98311	6.57167	6.24966	6.8327	6.76137	7.95182	7.94882
C1QB	10.0432	10.3989	9.72439	9.4666	10.6763	9.88058	10.689	11.5022	10.7515	10.2167	9.57886	11.1704	10.7734	11.1012	10.494	10.2812	11.517	11.0488	11.7872	10.7888	11.2948	10.9695	11.1694	12.6486	11.4545	10.7653	10.5679	11.4423	11.483	11.9816	10.9793	10.26	11.669	11.8504	11.1783	12.8657	12.9494
BST2	9.59787	9.912	9.54152	8.50988	8.92014	8.43582	9.0876	9.05334	9.06434	8.83492	9.01328	9.23836	9.27343	8.92372	9.53071	8.73566	8.74976	9.26225	9.3968	8.41735	8.90638	9.3705	9.43562	9.48282	9.18686	9.14642	9.1576	9.29508	8.75474	9.27185	9.0562	8.63735	9.07295	9.11244	8.8181	10.6981	9.7788
IFNA7	5.0981	0.722433	3.05031	2.90947	5.62422	2.27258	5.23779	3.5027	3.1567	3.08427	3.8366	3.85141	2.00272	4.48893	5.21477	2.96898	2.00581	3.69087	4.26707	3.04291	3.50674	1.42902	4.00388	4.00411	3.19673	4.02722	3.24326	0.861226	2.11632	3.54352	3.27948	3.30112	3.40935	4.04297	1.98122	4.35628	3.16917
BATF	8.92673	7.42789	8.09616	8.13103	7.45703	7.57567	7.00687	6.81865	7.61415	7.09178	8.12883	8.01943	7.69065	7.75118	6.66101	7.02796	7.48875	6.91816	6.626	7.31446	7.34594	7.21844	7.07486	8.22616	7.53047	8.46575	8.09869	6.92329	7.37742	7.71071	7.10765	7.3315	7.39589	8.01521	7.14431	10.6118	8.07684
LILRA1	5.86474	4.52885	4.77961	4.796	5.2747	4.71441	5.56897	5.43639	5.21322	5.65212	4.67173	4.85752	4.37962	4.56219	5.70276	5.06258	5.5418	4.9504	4.89617	5.35401	4.95693	5.41915	4.86192	4.95978	5.60189	4.94972	5.22573	5.37304	4.61931	5.19126	5.52072	5.31585	4.73182	5.08761	4.41761	6.64343	5.57876
AKT3	10.7942	9.46392	9.23589	9.65135	8.82821	9.47779	9.57271	9.17096	9.14489	9.34753	9.18572	9.26705	9.36143	9.64011	9.68837	9.7579	9.61879	9.65841	8.9033	9.67374	9.20888	9.34457	9.25588	9.81285	9.261	10.4165	9.30034	9.32399	9.46969	9.33408	9.57575	9.43037	9.62482	9.45384	9.309	12.2377	9.72419
LCK	9.66344	9.78974	9.86458	9.9644	10.1419	9.63063	9.84634	9.57652	9.86681	9.97917	10.2498	9.69206	9.71729	9.8953	10.1643	9.19805	9.62158	9.91461	8.53161	9.59853	9.95243	9.58948	10.0912	9.43963	9.76555	9.56316	10.1186	9.88308	9.63031	9.92358	10.214	9.64482	9.6063	9.86667	9.57337	9.37084	9.25147
HSD11B1	4.71394	6.91812	4.60108	3.41027	3.86719	4.53941	3.6838	4.66894	4.52402	3.08427	4.84238	5.73476	3.78018	1.90314	2.3524	4.6519	4.37432	4.31584	5.45319	4.48309	6.85855	5.0598	5.12404	8.51482	6.50964	2.91558	4.88551	4.8443	6.55706	7.65244	3.90585	3.64631	4.18416	7.05559	6.30817	6.55907	9.23044
LCP1	10.3917	12.1126	12.0067	11.7608	12.3036	11.7237	12.0064	12.1988	12.4312	11.9969	12.6612	11.8636	12.2383	12.7182	12.4149	11.9805	11.9415	11.7163	12.5023	11.9422	12.0392	11.7173	12.418	11.1898	12.5178	10.6908	11.5787	12.4513	11.641	12.2018	12.0623	11.6345	12.0776	11.9675	11.9832	8.80191	11.7054
ATF1	5.86474	7.55487	7.36582	7.0971	7.26226	7.47851	7.54714	7.36276	7.60468	7.58818	8.05263	6.92105	7.78626	7.63713	7.93229	7.45665	7.77071	7.57712	7.35978	7.68618	7.65129	7.40065	7.71519	6.33747	7.7095	6.69904	7.14324	7.26745	7.19014	7.31952	7.63665	7.25177	7.47969	7.53595	7.46199	5.2294	6.88676
IGF1R	11.1086	8.44816	8.44616	9.23987	8.0042	8.78172	8.20035	8.46972	8.06421	8.63401	7.90634	8.91491	8.28479	8.07279	8.61323	8.6785	8.61919	9.23855	8.01011	8.52497	8.191	8.8426	8.14241	9.22746	8.02965	9.91257	9.20534	8.61487	8.76316	7.95755	8.63425	8.68483	8.87827	8.25711	8.47126	12.6456	8.97383
MAPKAPK2	8.7502	8.98781	9.31043	8.62829	8.97096	8.87551	9.19002	8.8091	8.99722	8.6964	8.80196	9.01302	8.71961	8.74254	9.14098	8.85301	8.78747	8.78143	9.06638	9.15605	8.85241	9.16654	8.83865	8.8336	8.92447	8.7066	9.09445	8.79086	8.69433	8.95809	8.80208	8.9776	8.82319	9.01385	8.88987	9.44322	9.07637
CCR6	6.98108	7.78565	8.30016	7.81874	7.45703	7.60771	7.93931	7.1308	7.85666	7.49763	8.18544	6.97769	8.12938	7.60282	7.82769	7.6636	7.15345	7.22832	5.85405	7.50876	7.71672	7.80232	7.27701	7.04571	8.43307	7.32944	7.41834	6.02365	8.09704	7.48129	7.58091	7.52131	7.53296	7.21201	7.8943	6.37395	6.43617
CD5	8.87846	9.04747	9.00402	8.94359	9.39765	9.24296	8.90103	8.99605	8.81639	9.29088	9.18175	9.0332	8.91998	8.86341	9.19979	8.59392	8.83147	9.13456	8.02961	9.31843	9.23144	8.5107	9.26949	8.57308	8.87448	9.34084	9.06652	9.13182	8.5557	9.1835	9.56717	8.708	8.8365	8.89884	8.51854	8.72657	8.14584
IRF4	11.7386	9.20839	10.1366	10.0411	9.96661	8.91189	10.4775	9.85515	9.81236	9.57806	9.49816	9.32822	9.63942	9.15443	9.69953	8.81012	8.81452	9.61858	10.0062	9.33034	9.07667	9.96972	9.38338	10.3464	9.09214	10.8669	10.2753	9.48259	9.3739	9.33143	9.60957	10.1769	9.51325	9.19913	9.95432	12.8908	9.07164
JAK2	11.2023	10.2731	10.175	10.3546	9.59592	9.77095	10.1632	9.95965	9.94388	10.1797	9.88749	9.89685	10.055	9.61881	9.94117	10.2864	10.0141	10.4318	9.49826	10.0126	10.1834	10.1823	10.0245	10.8133	10.0232	10.6831	10.2965	10.058	10.2956	10.154	10.0857	10.3981	10.2135	10.2282	10.2114	12.9857	10.9114
LTBR	8.2969	7.89136	7.32326	6.7867	7.3587	7.80302	7.67484	7.87141	7.50648	7.49094	6.78524	7.78564	7.59487	7.54074	7.52727	7.81109	7.95877	7.50745	8.44228	7.83301	7.42637	7.59796	7.60143	7.7484	7.48042	7.3554	6.92209	8.01921	6.93067	6.97016	7.08379	7.44615	7.7622	7.57682	7.36185	9.87694	8.50571
SELE	6.05049	3.78295	3.70925	5.21469	4.59934	3.31802	5.23779	2.92105	5.74814	3.45807	4.25453	1.27865	3.35052	5.23495	4.8377	2.0239	0	0.934566	4.43246	4.74292	4.69358	4.07417	0.534521	5.15553	1.8691	4.15094	4.88551	4.75006	0.339303	2.52037	2.57029	5.47556	3.16125	4.23027	3.97921	3.88793	2.66674
TFE3	3.35481	5.67363	5.21171	4.71268	5.2747	4.66654	5.72466	5.30531	5.97072	5.47361	5.58165	5.52273	5.45342	5.95936	6.43043	5.50653	5.83863	5.45687	5.939	5.18928	4.95693	5.67366	6.23707	4.13365	5.45414	4.72923	4.79763	6.34708	5.44478	5.14371	5.69885	5.21597	5.49303	5.24078	5.45195	2.50532	5.63103
TMEFF2	4.91877	1.81305	3.05031	3.41027	3.54826	2.13863	3.41782	2.92105	3.67361	2.76744	2.97931	4.2695	3.21963	3.71121	5.03852	2.82319	1.70309	0.934566	3.30729	2.48377	0.0516157	0.597745	3.54815	3.3242	0.366458	3.38752	2.35109	4.64922	1.61857	2.52037	3.27948	3.64631	3.29062	3.26726	2.68645	3.19005	2.45105
MAGEA3	4.18884	0.722433	3.05031	1.50406	0	0	0.11353	2.50931	3.1567	0.841769	2.65213	1.27865	2.53029	0.48643	4.9416	2.26886	0.795477	0.000362071	2.67604	2.23602	2.03974	0.23792	2.15556	1.30944	1.8691	2.20961	2.77589	0.861226	2.11632	3.21584	1.54728	2.55094	2.24776	0	1.98122	3.19005	2.19735
CEACAM8	2.00126	0	1.8025	0.640629	0.119381	0	1.63883	0.950513	2.93301	2.36085	2.97931	2.83909	2.29049	0.226065	3.52515	0	2.00581	1.5418	0.225706	2.87949	1.02776	0.23792	2.56166	3.52647	1.8691	2.60535	1.31134	0.861226	4.2867	1.75194	1.11669	2.37686	0	1.47125	0	3.19005	0.0829778
CD79B	11.9893	10.2098	11.4632	11.2094	11.1388	10.6258	10.7346	9.78769	11.5113	10.5787	12.4476	11.0451	10.6478	10.6969	11.3594	10.4583	9.99485	10.3742	8.84213	10.4136	10.8694	10.9644	10.792	10.9646	11.2163	10.9222	10.8882	10.0181	10.7629	10.0959	9.91472	10.1551	10.3263	10.1038	10.6908	11.9537	9.51929
TPTE	3.35481	0.722433	1.8025	1.50406	3.86719	1.82643	3.41782	2.24892	3.35032	3.21992	4.67173	4.07555	2.53029	3.07362	3.52515	1.72866	1.70309	0.000362071	0.777015	1.55859	2.8522	1.42902	2.8782	1.99491	2.15089	3.57592	3.37055	3.82718	1.61857	1.12666	2.14762	1.3389	3.01912	3.57451	2.53978	4.35628	2.66674
TNFSF11	5.6515	6.94018	5.38728	4.796	6.53509	5.25734	6.79833	5.91234	5.97072	5.69932	6.16776	5.73476	5.90064	5.84659	6.46571	5.64316	4.26449	6.2466	5.7324	5.58377	6.15945	6.95605	5.82273	4.73324	5.93485	3.17076	5.63367	5.37304	6.3489	5.44771	6.34616	5.75008	4.77668	5.55314	6.11447	4.99265	5.77737
KIR3DL3	2.63854	0.722433	3.30487	1.50406	0	0.490023	2.66897	2.92105	2.34349	1.79264	0.678211	2.83909	0.436795	1.36211	2.3524	0	0.795477	1.96784	2.67604	2.23602	0.0516157	0.23792	3.71657	2.80753	0	4.15094	1.74639	3.40061	2.48568	1.75194	3.03593	1.94928	0	2.71836	2.3765	2.50532	2.19735
IL26	2.63854	0	3.30487	3.41027	2.97077	0.87412	3.26384	0	2.34349	1.79264	2.65213	2.83909	0.436795	2.29569	1.57114	2.26886	2.25589	2.98419	2.91845	0	2.62867	1.42902	0.534521	3.08887	0	3.17076	3.48752	3.12828	2.11632	1.12666	3.16284	2.70626	0	1.47125	0	4.35628	4.29107
IL23A	4.71394	4.04971	5.1481	4.94947	4.86117	4.34021	5.60148	4.86786	5.21322	4.65556	4.84238	4.07555	4.84689	4.69841	5.51342	4.6519	4.61709	6.02075	4.17668	5.11773	4.5089	5.25063	5.44506	5.32787	4.7704	5.30973	4.79763	4.00093	4.61931	5.32518	4.6751	4.57563	5.12784	4.54469	4.49926	2.50532	4.41551
CD97	9.38112	9.11691	9.17336	9.21359	8.87935	9.63686	9.2425	9.42097	9.15789	9.23192	8.52325	9.20909	9.47519	9.48627	9.03926	9.17569	9.58777	9.16505	9.973	10.0151	9.28516	9.40605	8.81564	9.94669	9.24047	9.40438	9.23073	9.56448	9.2713	9.48002	9.48301	9.70823	9.40311	9.74388	9.72533	10.7177	9.66117
ZAP70	11.4245	9.19698	9.58721	10.1949	9.4857	9.57581	9.13	9.42887	8.58093	9.75879	8.74929	9.27272	9.36531	8.89565	8.48153	8.59111	9.34295	10.0904	7.73719	9.55349	9.78118	9.12448	9.27961	10.2533	9.15132	10.6611	10.4655	8.59467	9.68233	9.50611	10.0022	9.9854	9.69223	9.80535	9.54721	12.4026	9.19398
HLA-B	14.2784	13.8802	13.853	13.5634	13.5875	13.273	13.7157	13.4794	13.8195	13.6642	13.9428	14.1335	13.7045	13.7599	13.9539	13.3403	13.5841	13.735	14.2903	13.745	13.4258	13.9223	13.6944	14.4621	13.5551	14.1973	13.5316	14.6083	13.721	14.098	13.5081	13.2484	13.5004	14.0569	13.8117	16.2384	14.4202
CTSL	6.1351	8.86918	7.75553	7.55734	8.756	8.27552	9.04095	9.72175	8.72327	8.23421	8.16949	8.84051	8.65459	8.94099	8.26829	8.58829	9.18611	8.94847	10.7817	9.08748	8.75886	9.59609	9.44464	8.29702	9.49324	7.97356	8.26358	9.86633	9.17354	9.02522	8.88727	8.32612	9.25441	9.4507	9.00966	7.44113	9.06216
MARCO	9.54472	10.1495	8.11292	8.37411	9.29281	8.95612	10.5942	9.73773	9.21808	9.87768	7.77549	10.9403	9.6458	8.87783	10.204	10.4552	10.0077	11.2018	11.0058	10.2518	8.63646	11.1555	8.2765	10.9204	8.21704	9.71873	8.91552	10.9054	9.70874	10.0123	9.23476	7.90087	10.0609	9.23057	9.37403	11.2589	10.6
PDGFRB	8.14195	9.35316	8.31472	8.36732	8.77836	9.21619	9.13278	8.82415	8.64234	9.05499	8.59067	8.1109	9.04847	8.91326	8.99768	9.00234	8.97568	8.98595	8.96537	9.36165	9.4091	8.95657	9.45956	8.40362	8.84512	8.53552	8.308	8.4965	8.88399	8.19766	8.87805	9.29465	9.00151	9.77054	9.03726	8.30253	9.5754
ELANE	2.63854	2.15243	3.52118	0.640629	0	2.13863	1.63883	2.72982	2.93301	2.36085	0.678211	3.58592	2.73585	3.71121	3.22918	2.96898	0	2.56372	2.01873	1.04476	2.36405	2.88943	3.35745	1.30944	1.8691	1.66247	3.37055	0.861226	3.41435	2.18672	0.500126	1.94928	0.477324	3.14836	2.3765	5.43272	2.66674
CD19	11.918	10.0478	11.1486	10.9869	10.5343	10.3509	10.4195	9.70234	10.7069	10.4345	10.8228	10.2672	10.525	9.87028	10.4898	10.3634	9.88895	9.86441	8.48057	10.1833	10.2202	10.5624	9.90537	11.0936	10.7833	10.9817	10.8457	9.61883	10.7017	10.1099	9.84071	10.3213	10.194	9.84173	10.6058	12.2172	9.70298
MAGEC2	2.00126	2.65756	4.1599	1.50406	0	0	2.89561	0	2.93301	2.76744	1.62556	1.27865	0	0.226065	4.8377	1.72866	0	1.5418	0.225706	3.44486	0.0516157	1.95305	0.534521	2.45769	0	0.545878	2.08019	4.42358	2.7795	0.244378	1.11669	0.259847	2.48253	2.71836	2.19236	4.70927	2.85434
IFIT1	5.9606	9.03214	7.60966	4.94947	5.7329	3.91781	5.81059	6.68001	5.2622	5.47361	4.47816	5.86057	6.06217	4.93744	5.57933	4.7358	5.10528	5.69833	6.38488	5.38481	5.54242	6.12747	5.96333	4.81277	5.85853	4.94972	5.63367	5.16963	5.35843	5.66538	5.65634	5.47556	5.02001	5.24078	5.55101	8.1378	6.36078
TNFSF13	9.25445	6.25181	7.03753	6.63655	6.47377	6.93333	6.41509	7.0614	7.31087	6.68598	6.72104	8.24385	6.70007	6.814	7.12548	6.75391	7.2138	6.75406	7.7915	6.43957	6.46045	7.06171	6.64463	8.90339	6.72911	7.88723	6.95293	8.25194	7.16493	6.58143	6.49833	7.32552	6.98243	7.26298	6.70226	12.2411	8.47743
IL12A	6.29076	3.57304	4.6931	4.07617	3.86719	3.7896	4.00868	3.72414	4.44138	4.00057	4.25453	5.18067	4.60612	4.48893	4.47179	3.94072	4.52482	3.30937	3.74492	4.92161	3.21627	4.83981	4.99892	5.09319	4.09156	4.80653	4.18617	2.79231	3.97473	3.92732	3.83137	4.15787	4.24928	4.10814	4.41761	6.27164	4.53006
ISG15	8.36855	9.66611	8.70569	6.82688	7.54164	6.18036	6.91932	7.75064	6.48562	6.72071	7.74353	7.36504	8.09245	6.51512	6.80571	6.35024	6.53846	6.80657	7.39027	6.70666	6.81937	7.32838	7.02759	6.85222	7.40194	7.19216	7.13429	7.42824	6.15762	7.16137	6.87718	6.40022	6.51095	6.8327	6.76963	8.99087	7.13321
C6	2.00126	4.97599	2.74101	3.93626	4.54075	4.80564	5.31824	3.91608	5.2622	4.50432	2.22829	5.27408	3.68416	4.99148	4.72574	5.1569	4.97186	4.16312	4.43246	3.85	5.05014	3.10251	5.18275	1.99491	3.87622	4.02722	3.24326	4.15598	3.8537	4.13612	4.5873	4.53475	5.32196	5.24078	3.86062	5.91232	3.92294
PGAM1	10.1283	10.4167	10.165	9.57968	10.4139	9.94658	10.0036	10.0184	10.2819	9.85702	10.3165	10.2529	10.0753	10.5538	10.2273	9.89079	9.95452	9.6832	10.6577	9.79049	9.72928	9.97141	10.2778	10.1727	10.5401	10.0461	10.1175	10.4719	9.75383	10.4634	9.83596	9.86381	9.99006	9.8285	10.0615	10.3166	10.8327
LILRA4	5.40117	5.72537	7.30878	6.33605	6.10054	5.13955	5.31824	7.04094	7.08452	6.99108	6.48372	5.86057	6.29128	5.44321	6.39426	6.11985	4.78561	5.88082	4.77817	5.15395	6.83255	6.07796	6.58057	6.53801	6.61777	7.24865	6.89058	5.85279	6.23235	5.44771	6.17602	7.02706	6.73209	5.97611	5.86007	7.73826	4.78203
FCGR3A	5.40117	8.39723	6.56386	6.18966	8.32816	6.63682	8.56836	8.85377	7.72311	6.51187	6.60725	8.35492	8.00573	7.30499	7.86781	7.01962	8.83628	8.67247	10.0813	8.08827	7.07362	8.08519	7.10553	8.28313	8.62092	5.50789	6.98313	8.83744	6.86955	8.10759	7.67974	6.87161	8.34221	7.92765	6.99044	4.70927	9.40196
TRAF2	9.69862	8.38522	8.80184	8.8345	8.28419	8.009	8.57246	8.33339	8.53185	8.29308	8.85776	8.56358	8.67347	8.33039	8.42887	8.18394	8.12512	8.66182	7.42994	8.38343	8.46933	8.60984	8.48916	8.8805	8.53772	8.80406	8.80153	8.39894	8.47078	8.60563	8.4752	8.60563	8.33473	8.36437	8.55957	10.7889	8.86618
PASD1	2.00126	0	0.676775	0.640629	0	0	1.63883	0	1.32974	0	0.678211	1.27865	0	0.226065	1.57114	0	0	0.000362071	0.225706	1.04476	0.0516157	0.23792	1.5883	0.592122	0	0.545878	0	0.861226	2.11632	0.244378	0	0.897988	0	0	0	2.50532	0
TLR3	3.35481	4.4694	1.8025	2.57396	4.65565	3.04601	5.01456	4.16322	3.35032	3.45807	1.62556	1.27865	3.35052	3.94829	4.60434	4.51614	3.71568	3.30937	4.83838	4.425	4.13629	3.85654	4.00388	1.99491	4.02329	4.02722	1.74639	3.82718	2.48568	4.40169	3.83137	4.26171	3.62097	4.95217	4.08878	2.50532	4.08163
CFP	8.65311	6.62309	6.87019	7.3246	7.62155	7.03581	8.24733	7.67301	7.54657	7.73695	6.50929	8.27808	7.93969	8.02824	8.09886	8.04696	8.42546	8.23834	7.47804	8.031	7.48597	8.8828	7.46616	7.49473	7.94914	8.27494	7.75807	8.17241	7.83458	7.77454	7.89615	7.73034	8.35336	7.65523	7.85219	8.72657	7.37464
ITGAE	7.27012	7.38831	7.39352	8.0141	7.97684	8.0066	7.76371	8.11103	8.0007	7.32783	7.76491	7.48712	7.83178	8.36151	7.67024	8.03044	8.27072	7.3659	8.27264	7.43709	7.76564	7.67491	8.03497	7.34225	8.07251	7.76668	7.82072	8.35158	8.00056	8.09515	7.70081	7.95995	7.98406	7.98082	8.00678	6.79865	7.55458
IGLL1	4.71394	0	2.34676	0.640629	1.99296	0	1.63883	0	0.357113	0	3.24584	2.24172	2.53029	0.226065	1.09445	2.4782	2.9666	1.5418	0.225706	2.87949	2.8522	0.23792	0.534521	1.30944	1.8691	0.545878	2.35109	1.71993	3.41435	0.244378	0.500126	2.37686	1.61861	3.14836	2.53978	2.50532	3.02033
FBP2	4.71394	0.722433	2.74101	3.18149	3.95955	3.25467	4.27368	3.91608	4.35372	2.93454	4.92069	4.73144	0	4.24379	5.29542	2.0239	2.25589	3.69087	3.30729	3.5573	2.36405	2.88943	3.35745	3.86177	3.19673	3.74254	3.10365	4.00093	4.08639	1.12666	3.38739	2.70626	3.01912	3.37711	2.3765	4.70927	4.00447
MASP2	2.00126	0	2.34676	0.640629	0	0	0.11353	0	0.357113	0	0.678211	1.27865	0	0.226065	1.09445	0	0	0.000362071	0.225706	0	1.62072	0.23792	0.534521	0.592122	0	0.545878	0	0.861226	2.11632	0.244378	0	0	0	0	0	2.50532	0
RUNX1	9.14649	7.48904	7.80793	7.81874	7.65647	7.22534	7.52189	7.65965	7.43353	7.55649	7.39147	7.42737	7.52036	7.55875	7.29199	7.27229	7.47031	7.89464	8.20565	7.58369	7.56706	7.81749	7.5466	8.24779	7.31894	8.2952	8.24293	7.64014	7.74382	7.25385	7.80178	7.56256	7.52641	7.72442	7.49222	10.0873	8.22875
IL3	2.00126	0.722433	0.676775	0.640629	1.59253	0	1.02308	0.950513	0.357113	0	2.65213	1.27865	0	1.90314	1.09445	0	0	0.000362071	0.225706	0	0.0516157	0.23792	0.640142	0.592122	0	0.545878	1.31134	0.861226	0.339303	0.244378	0	0	0	0	0	2.50532	0
MME	5.40117	3.03096	4.1599	5.08817	5.47575	5.30503	4.27368	5.52743	4.81408	3.84138	5.71947	4.44045	4.6576	6.49655	4.9416	4.31263	4.82483	3.69087	8.04247	3.5573	3.95535	3.10251	5.44506	4.13365	3.71244	5.07996	4.31837	4.93277	4.08639	0.244378	3.16284	5.4538	4.04438	4.34286	3.34636	3.88793	3.16917
CDKN1A	8.51784	8.93933	8.66081	8.72182	8.14853	8.17002	8.99885	8.68935	9.10853	8.2422	7.88697	8.34419	8.80484	10.0386	9.59983	8.77832	8.92694	7.94235	10.0257	8.73081	8.50269	8.23387	8.51224	8.57878	8.40652	8.45378	7.9281	10.1669	7.55291	8.59683	7.71641	8.69646	8.30823	8.51014	8.58082	9.56718	8.4881
SYCP1	4.18884	1.36843	3.05031	2.136	3.54826	0.490023	2.39995	0	3.93755	1.79264	2.97931	1.27865	2.53029	3.57625	4.47179	1.35704	0	1.96784	2.3845	2.48377	1.02776	0.23792	0.534521	1.30944	0	3.38752	0	2.79231	0.85245	1.12666	0	2.17885	2.48253	0	0.545226	2.50532	2.19735
FADD	7.60282	5.89312	6.20604	5.76245	5.34488	5.7461	5.69483	4.30721	4.74685	5.67591	5.58165	6.03083	5.16411	5.23495	5.76073	5.48245	5.19783	5.48935	4.83838	5.29035	4.95693	5.9462	5.78533	6.44122	5.13633	6.85273	6.12386	5.09491	5.52625	5.66538	5.23319	5.16331	5.41003	5.05492	5.30073	8.58443	6.39141
ZNF205	5.25758	3.96615	3.30487	2.90947	3.13821	3.95814	4.49747	4.16322	4.26038	4.83533	4.37068	4.07555	3.47051	3.57625	3.52515	4.07563	3.62969	3.30937	4.83838	3.75888	4.04866	4.07417	3.35745	5.21529	3.79665	4.80653	3.69634	4.15598	4.37731	2.79116	3.58165	4.79919	4.48382	4.54469	3.43203	4.35628	4.5841
CD8A	9.27324	9.06263	7.96386	8.64524	8.74955	8.75049	9.03798	7.1784	7.79974	8.42177	8.88243	8.54496	8.60628	8.42671	8.91713	8.69432	8.28485	7.91272	7.27518	9.39797	7.97028	5.10992	8.30981	8.95689	7.81423	9.07401	8.34722	8.52523	8.23671	9.19521	8.70895	8.48744	7.83294	9.05162	7.28335	11.414	8.65519
RUNX3	9.50553	9.87382	10.0193	9.58554	9.80174	9.65614	9.79982	9.35829	9.85289	9.84526	9.50453	9.84451	9.95057	10.0936	10.2902	9.81807	9.63129	9.34001	9.38927	10.3448	9.28516	9.46019	9.59812	9.47673	9.73386	9.44423	9.51533	10.2095	9.3178	9.74789	9.62618	9.5684	9.47463	9.50767	9.35633	9.81464	9.34442
CD38	7.9912	8.36497	8.70569	8.36049	9.05186	8.25341	8.78198	8.31647	8.70124	8.12179	8.49153	8.40741	8.95383	8.10379	8.11005	7.36082	7.8678	8.51965	8.76667	8.43585	8.31825	8.61419	8.48333	8.59011	8.07251	7.19216	8.55916	7.89259	8.36957	8.7436	8.11601	8.17472	8.26558	8.69385	8.47883	7.77613	8.32313
APP	9.88119	9.9708	9.8091	9.57083	9.7298	9.70731	10.1077	9.76136	10.0259	10.1104	9.54527	10.2981	10.0013	9.37377	10.2654	10.2197	9.89011	10.5423	9.46761	10.2307	9.87174	10.4367	9.67937	9.49191	9.53981	10.1236	9.60058	9.49354	9.78313	9.42638	9.7949	10.1876	10.0868	10.3057	9.42324	9.83271	10.6196
CD1A	6.67682	4.27476	5.08155	5.33101	5.2747	4.10904	5.1526	4.30721	5.39986	4.50432	5.0656	5.18067	4.37962	4.48893	5.03852	5.62127	4.52482	4.57996	3.74492	4.53894	5.69453	5.29464	4.34968	5.32787	6.29479	4.94972	5.50083	3.6296	5.21838	4.40169	4.79752	4.79919	4.24928	3.66392	4.96935	6.55907	4.47392
CCL24	2.00126	5.98089	4.1599	2.136	4.95391	5.6509	6.1332	6.57009	2.93301	7.41523	3.24584	6.59875	7.69065	4.88129	5.70276	7.93606	5.89501	5.38961	4.83838	6.78957	6.33641	7.69967	5.66693	0.592122	6.82247	6.22306	7.07945	5.94075	6.32633	5.76302	8.4904	6.65985	7.56529	7.3665	8.47126	8.42674	5.63103
FN1	7.27012	7.86276	7.8684	8.47238	9.17495	8.76619	8.24219	8.26889	8.74497	7.36489	8.00849	8.00588	7.87592	7.55875	7.03442	7.71101	7.63385	7.7942	8.56317	8.3487	9.07389	8.30015	8.28992	9.82968	7.04538	7.05634	7.902	7.25033	7.5135	7.65244	7.32001	10.3584	7.53949	9.81514	6.91805	2.50532	10.8726
RAG1	2.00126	2.15243	0.918142	1.50406	1.03635	0	1.63883	0	0.357113	2.93454	0.678211	1.27865	0	3.42735	1.09445	0	2.46896	0.000362071	0.225706	2.23602	1.02776	0.23792	1.5883	0.592122	0	1.66247	0	0.861226	1.61857	0.244378	3.16284	3.56745	0	1.00784	2.19236	2.50532	0
NOD1	6.43124	6.74091	7.13919	6.76618	6.71809	6.94341	6.53775	6.85425	6.76587	7.12673	6.58338	6.97769	6.65012	6.76829	6.63024	6.95982	6.93783	7.04378	6.70896	7.03264	6.72358	6.70199	6.26451	6.49043	6.82247	7.00807	6.73366	6.90153	6.78931	6.84196	7.04312	7.42952	7.27601	7.2194	7.14431	7.34364	7.07779
NLRC5	10.0917	9.41552	9.70242	9.73555	9.4222	9.46648	9.36827	9.51482	9.20562	9.70344	8.9953	9.64037	9.61521	9.21247	8.98558	9.33548	9.11669	9.39463	8.59842	9.77894	9.26342	9.10916	9.29964	9.80558	9.356	10.2431	9.58426	9.44172	9.47995	9.68492	9.53966	9.72081	9.53137	9.58411	9.40879	10.7703	9.31276
ISG20	10.6326	9.70368	10.0887	9.77716	9.94277	9.70879	9.07896	9.4677	9.55178	9.57015	9.25537	9.66645	9.8449	9.50032	9.31067	9.11432	9.46124	8.69005	8.71542	9.5467	8.63269	9.00373	9.00244	9.72049	9.65286	10.1274	9.53245	9.16871	9.42259	9.70962	8.75753	9.66271	9.54278	9.69566	8.80008	11.1478	9.35611
TREM2	2.63854	6.98333	4.93846	5.6771	5.44412	5.78024	6.04139	8.48495	6.94151	2.57842	4.99496	6.83169	6.17245	7.4947	5.64237	6.86985	7.19147	5.28246	9.59958	6.55241	6.09529	6.33138	7.38096	5.90116	6.23567	4.94972	5.91	8.53939	5.99543	5.91236	7.46253	4.9927	7.26817	6.56897	7.25424	5.6109	7.17782
GAPDH	12.3362	11.9147	12.5709	12.0334	12.7696	11.711	12.2946	12.3418	12.806	12.1483	13.2289	12.4523	12.4624	12.5336	12.1947	11.9971	12.2365	12.1574	12.7669	12.2853	12.164	12.2885	12.4917	12.4647	12.3697	11.9992	12.4332	12.552	11.7726	12.3852	11.3398	11.4657	11.7198	11.7576	11.4131	11.9032	12.6713
HRAS	4.18884	5.38278	5.68496	4.796	5.70649	5.72288	5.31824	5.33921	5.94095	5.26984	5.62907	4.85752	5.74277	5.81696	5.03852	4.96166	5.51806	6.1483	6.25837	6.0552	5.69453	5.73883	5.58223	5.52966	5.50509	5.46084	5.47273	5.16963	5.77983	5.14371	5.34449	5.93422	5.49303	5.72919	5.4924	3.19005	5.46815
IKBKB	9.59787	7.83947	8.27059	8.34674	7.6702	8.18497	7.9201	7.84805	7.45475	8.1131	7.5353	8.18493	7.90283	7.31562	7.42342	7.9493	8.11725	8.54305	7.34947	8.11607	8.16519	8.28386	7.52407	8.39718	7.59657	9.0464	8.55246	7.38186	8.42903	7.8871	8.14704	8.48744	8.36442	8.41676	7.96786	11.0699	8.44859
LILRB2	7.34308	7.97389	7.21876	6.68107	7.2348	6.59267	7.27217	8.0199	7.07084	7.37219	7.052	7.70407	7.11348	7.60282	6.93722	7.17045	7.85838	7.09746	8.18261	8.11148	7.44365	6.96969	7.7251	7.62162	7.59068	7.46675	7.33494	8.26051	6.75593	7.31952	7.65835	7.1198	7.78434	7.6715	7.46199	9.0692	8.56065
SOCS1	6.43124	7.90824	8.17807	8.09035	8.15343	8.22477	7.15659	8.38705	8.5418	8.32729	8.13705	8.05935	8.30107	8.39698	7.16895	8.70216	8.3468	6.88191	6.86183	7.91444	7.5512	6.9832	8.01087	7.07826	8.46237	7.45479	8.05672	8.69293	8.1812	8.59683	7.77222	8.14447	8.46036	8.16055	7.8048	4.99265	7.54098
FUT7	6.78553	4.74482	7.01986	5.76245	6.39327	5.39591	5.06206	6.04151	6.08401	6.61392	5.80454	6.27637	5.33193	5.51876	5.57933	6.08828	5.46939	6.12781	4.08024	5.38481	5.77864	6.15161	5.99644	4.81277	6.20518	6.45681	6.41717	5.49427	6.3034	5.94046	6.13016	6.2693	6.02637	5.35258	5.45195	9.08437	4.82755
TLR5	5.53176	6.10327	4.86122	6.06082	5.90536	5.57514	5.50167	6.45111	5.52553	5.83229	4.25453	5.66749	5.83509	6.08896	5.70276	6.08828	6.08469	6.02075	6.95995	5.61008	5.75115	5.25063	6.34383	5.32787	5.91614	5.90934	5.41483	6.83423	5.96653	5.40801	6.24936	6.20562	6.40062	6.28879	6.03455	4.99265	6.39141
CXCL6	2.00126	0	0.676775	2.90947	0.119381	1.99096	2.06901	1.93094	0.357113	0	0.678211	1.27865	1.64289	3.07362	1.09445	1.72866	2.81901	1.5418	2.01873	3.04291	0.0516157	1.42902	0.534521	0.592122	1.0546	2.60535	0	0.861226	0.85245	0.244378	0	0.259847	1.61861	2.10302	1.98122	2.50532	3.30408
KIR_Inhibiting_Subgroup_2	2.00126	1.36843	0.676775	0.640629	0	2.5081	0.11353	0	0.357113	1.79264	0.678211	1.27865	0	0.48643	1.09445	2.26886	4.47638	0.934566	0.225706	2.87949	2.36405	0.23792	1.5883	0.592122	2.92464	2.60535	0	0.861226	3.02348	1.75194	0	1.67613	0	0	0	2.50532	0
XCR1	6.49666	6.08358	6.74678	5.88168	5.78431	5.99897	6.11079	5.40472	5.16253	6.38771	6.26102	7.00519	6.19003	5.48148	6.35717	5.91916	6.45341	6.06453	4.50855	6.0552	6.7516	6.22167	5.89474	6.13575	5.81881	5.87387	5.73178	4.75006	6.51776	6.7811	6.30547	6.19254	5.32196	6.46084	6.04818	6.87041	7.15122
IFNL2	2.00126	0	0.676775	0.640629	1.03635	0.87412	2.39995	0	0.357113	0	0.678211	1.27865	0	0.226065	3.22918	0	0	0.000362071	0.777015	1.04476	0.0516157	0.23792	0.534521	0.592122	0.366458	0.545878	0	0.861226	0.85245	1.12666	0	0	0	0	0.545226	2.50532	0
FAS	4.91877	4.69378	4.6931	4.796	4.95391	4.9325	4.91461	3.72414	4.67633	4.55652	5.53262	3.58592	4.7073	4.56219	5.03852	4.56283	4.78561	5.58264	3.61326	5.04245	5.00429	4.58014	4.93205	5.43229	4.3363	4.8799	4.75159	4.8443	4.61931	5.59641	4.5873	5.47556	4.48382	5.45634	5.25445	4.99265	4.99647
EOMES	6.61923	5.84715	5.85398	5.33101	5.37872	5.63855	5.4668	2.72982	4.44138	4.45017	5.48187	4.59327	5.83509	5.04357	3.77062	5.30157	4.93648	5.12597	3.61326	5.15395	4.90796	4.1718	4.34968	5.97216	5.10364	5.72253	5.22573	4.29598	5.26659	5.6313	4.94609	4.61538	4.48382	6.06086	4.53842	9.0692	6.56268
MAP2K4	5.76206	7.39632	7.32326	7.36609	7.32437	7.38547	7.53036	7.2779	7.48601	7.61918	7.36371	7.05868	7.38184	7.7034	7.56029	7.40634	7.41997	7.1492	7.32863	7.27389	7.00543	7.38037	7.45429	6.71405	7.28289	6.75861	6.69769	7.33393	6.93067	7.41273	7.27856	7.13356	7.23641	7.17447	7.1187	4.70927	6.9804
LTF	6.49666	5.35019	7.03753	6.68107	6.48935	5.20803	6.81228	5.84314	6.67836	6.49859	5.80454	6.03083	4.89057	5.59056	7.03442	6.23964	4.78561	6.49079	4.17668	5.89324	6.33641	6.56495	5.66693	5.78763	4.3363	7.31629	6.41717	5.37304	6.10556	5.56064	5.74015	6.0834	6.31195	5.68715	6.40669	6.46948	3.02033
ANP32B	11.2623	9.16455	9.74335	9.49805	9.92999	9.67289	9.46199	9.58891	9.71897	9.5875	10.4967	9.74605	9.62978	10.0577	9.88689	9.43766	9.58349	9.8188	9.50987	9.36359	9.09045	9.50771	9.687	10.0833	9.8652	10.5545	10.0274	9.56102	9.33486	9.53634	9.56142	9.4387	9.41911	9.50616	9.39418	11.9964	9.84115
IL2RB	9.66344	9.59661	9.52909	9.01053	9.39144	8.81366	9.49264	8.75361	9.13507	9.18917	9.07878	9.15486	8.67034	8.64053	9.79971	8.11903	8.05263	9.3511	8.68295	8.93452	8.97038	9.67314	9.07397	8.82403	9.12509	8.84127	9.23492	9.05506	8.46046	8.77904	9.08253	8.2928	8.74351	8.93297	9.0114	10.2374	9.25355
IL25	2.00126	0	0.676775	0.640629	0	0	0.11353	0	0.357113	0	0.678211	1.27865	0	0.226065	1.09445	0	0	1.96784	0.225706	0.239244	0.0516157	0.23792	3.35745	0.592122	0	0.545878	0	0.861226	0.85245	0.244378	0	0	0	0	0.545226	2.50532	0
PYCARD	8.54901	6.96192	7.17154	6.56709	6.98305	6.70357	6.90636	6.83061	6.714	6.66236	7.052	7.6176	6.87336	6.63881	7.05773	6.76393	6.757	7.18931	7.61343	6.69442	7.05125	7.31776	7.22208	8.43538	6.94746	7.44274	7.13429	7.5729	7.28682	7.04971	7.05952	6.78712	7.15378	7.08016	6.84964	10.7322	8.21168
MAGEA12	2.00126	0	0.676775	0.640629	0	0	0.11353	0	0.357113	0	2.97931	1.27865	0	2.60396	1.09445	0.0791248	0	0.000362071	0.777015	0.239244	1.02776	0.23792	0.534521	1.30944	0.366458	0.770348	0	0.861226	2.7795	1.75194	0	1.67613	0.477324	0	0	2.50532	0
CD37	10.983	9.06011	9.5197	9.91167	8.90861	9.18997	9.01101	9.16152	9.89232	9.16835	9.76813	9.45831	9.60869	9.10625	9.95365	9.37363	9.04583	9.20227	9.12193	9.62135	8.83941	9.0843	8.83865	10.255	9.58787	10.1442	9.29834	9.15958	9.53511	8.16231	9.40331	9.22569	9.62175	9.14775	9.48718	11.6692	9.08107
ENO2	7.63223	7.67816	7.92643	7.06386	7.65647	8.25745	8.11847	7.48137	7.60468	7.88718	7.95367	7.70407	7.83178	7.75118	8.14312	7.85865	6.81659	7.57712	7.6971	7.67998	6.89669	7.54428	7.81135	7.32878	6.89111	7.3809	7.65556	8.12626	7.25132	7.11281	8.37388	7.60266	7.7111	7.65523	7.93889	7.91835	7.2211
LAMP1	11.2879	12.0812	11.3154	10.8668	11.2803	11.4149	11.2075	11.9404	11.5617	10.8737	10.8985	12.2652	11.2286	12.5831	11.7848	11.8135	11.6115	11.0206	12.3788	11.1061	10.9033	11.4341	12.0877	11.682	11.2772	11.0459	10.8768	12.6633	11.1373	11.8539	11.2108	10.7452	11.6503	11.111	11.7648	12.8403	12.6483
KLRF1	4.91877	6.00202	6.04072	5.33101	5.50669	6.23882	5.86517	5.66746	4.35372	6.15361	0.678211	6.13411	6.5447	3.71121	4.60434	5.84554	6.3763	6.8194	5.45319	5.7586	5.2983	7.02299	3.54815	5.9371	6.29479	4.64756	5.97154	0.861226	6.47736	5.14371	6.30547	6.46693	6.34212	5.32543	5.84454	2.50532	5.60513
CD59	10.618	11.433	10.3442	10.3835	10.7685	11.0652	10.8147	11.6382	11.3444	10.4072	9.88505	11.488	11.1295	11.6472	11.2191	11.5026	11.4026	10.9947	12.7572	11.0886	10.658	11.177	11.5169	10.8193	11.1418	10.2977	10.5503	12.0398	10.9925	11.1934	10.9416	11.0317	11.1729	11.1502	11.1355	13.1021	11.6008
CXCR1	4.91877	2.8563	3.05031	3.18149	2.30606	3.64886	3.26384	2.72982	2.34349	2.36085	0.678211	3.58592	3.21963	2.85782	4.72574	3.71129	3.44063	3.69087	3.46837	2.69516	2.03974	3.10251	0.534521	1.99491	1.0546	4.46887	2.94906	0.861226	2.11632	2.52037	0	1.67613	2.86144	1.82145	1.43496	4.35628	0.956793
IL5RA	2.00126	2.65756	3.52118	2.57396	3.13821	2.13863	3.6838	1.93094	1.92389	2.36085	0.678211	1.27865	0.436795	1.36211	2.85639	2.0239	2.46896	3.44805	3.86557	3.5573	0.0516157	2.63935	2.15556	2.45769	0	1.66247	2.35109	0.861226	2.11632	1.12666	1.54728	2.84647	1.96721	2.87637	3.79746	2.50532	2.66674
IL34	6.83695	6.30379	4.6931	5.58639	4.90828	5.20803	5.9932	5.08323	4.87832	5.95403	5.0656	5.86057	5.29989	5.98623	6.63024	5.66473	4.37432	6.68561	4.43246	6.23501	5.75115	5.9462	5.89474	5.02803	5.23017	6.10563	5.19166	5.49427	5.0076	4.9361	5.44781	5.91842	5.66993	5.32543	5.64371	5.76947	6.23131
TBK1	6.67682	8.00038	7.67883	7.4585	7.593	7.68483	7.55546	7.56254	7.37906	7.52409	7.6081	7.46747	7.69682	7.72749	7.54387	7.30011	7.82491	7.409	7.6725	7.74672	7.70959	7.84734	7.46616	7.55379	7.36793	7.04043	7.51106	7.21549	7.47298	7.9086	7.68503	7.56256	7.62785	7.73477	7.53157	6.93877	8.17254
BMI1	5.9606	8.30247	8.19391	7.36609	8.26169	8.1484	8.56424	7.85393	7.8882	7.65553	7.77549	7.83246	8.13847	8.32514	8.26829	8.17269	8.2778	8.3083	8.6243	8.25176	7.95831	8.2563	8.30321	6.99546	7.83926	7.19216	7.52481	7.89259	8.11031	8.11993	8.03536	7.76609	8.00307	8.0488	7.92787	6.46948	7.64633
IL17A	2.00126	0	0.676775	1.50406	0	0	0.11353	0	0.357113	0	0.678211	1.27865	0.436795	0.226065	1.09445	0	0	2.56372	0.225706	0	0.0516157	0.23792	0.534521	1.30944	0	0.545878	0	0.861226	2.7795	0.244378	0	0	0	0	0.545226	2.50532	0
TXK	6.98108	6.38647	6.35434	7.3246	6.57943	7.76942	5.81059	7.12108	6.40069	7.53713	6.06806	8.1109	7.11348	7.12328	7.31152	7.76192	7.51297	7.04378	5.7324	6.218	6.51051	6.9832	6.68581	7.23083	6.92892	8.36074	6.80301	6.96584	6.77272	7.46203	6.78153	7.65128	7.80072	7.02216	6.35279	5.91232	6.14406
SERPINB2	2.00126	0.722433	2.34676	0.640629	0	1.42747	0.11353	0	0.357113	0.841769	0.678211	1.27865	2.00272	2.29569	1.09445	0	0	1.96784	0.225706	2.23602	0.0516157	0.23792	1.5883	0.592122	0	2.91558	2.08019	0.861226	0.339303	0.244378	0	0	0	2.33851	0	2.50532	1.49712
PPBP	4.47515	2.8563	0.918142	4.71268	1.99296	1.82643	3.80042	4.66894	5.21322	4.3939	4.12821	1.27865	4.43967	5.62516	4.16339	2.4782	4.01602	0.000362071	5.6675	4.16596	2.03974	0.23792	0.640142	1.30944	5.67046	3.57592	0	5.01612	4.2867	2.79116	0	4.61538	2.86144	5.21142	2.68645	3.88793	3.92294
BAX	10.3391	9.29013	9.55692	9.39825	9.24085	9.06168	9.27057	9.29491	9.48372	9.26954	9.62929	9.16098	9.33796	9.5303	9.46684	9.04613	9.22328	9.32209	9.50291	9.23001	9.39806	9.51238	9.30296	10.1594	9.51516	10.181	9.85579	10.0332	9.4825	9.60817	9.10839	9.33389	9.56692	9.42695	9.26444	11.1621	9.70755
IL1RL2	2.00126	0	0.676775	0.640629	1.59253	0.490023	0.11353	0.950513	0.357113	0	0.678211	1.27865	1.16237	0.226065	1.57114	0	0	1.96784	0.225706	3.04291	2.36405	1.95305	1.5883	1.99491	0	0.545878	0	0.861226	2.11632	0.244378	0	0	0	0	0	2.50532	2.66674
STAT4	7.02609	7.5477	7.27939	8.29755	7.58578	8.0838	7.68246	7.92263	7.07084	7.77049	7.0693	7.5065	7.64036	7.29428	6.98664	7.87261	7.90488	8.1996	6.78742	8.30105	7.90316	7.49798	7.46616	7.24524	7.13707	8.03908	8.17915	7.04736	7.59128	7.73497	8.46599	8.14107	8.03111	7.6929	7.67024	7.53245	7.02015
CD28	6.55925	7.474	7.52455	7.60433	8.13374	7.29784	7.80617	7.42723	7.66965	8.02322	7.73272	7.90727	7.50639	7.87853	7.98187	7.13226	7.57179	7.56954	6.59142	7.31446	7.44365	7.45013	7.80202	6.87093	7.47404	7.27609	7.30338	7.77786	7.21493	7.75093	7.67974	7.23273	7.23641	7.02216	6.58559	6.79865	6.96011
LAMP3	7.82286	8.26799	8.25558	8.8877	9.1059	7.90453	7.90064	8.82415	8.59534	8.96854	8.43262	8.19691	8.54951	8.97827	8.33659	8.33616	8.01497	8.99729	8.08036	7.66751	8.39577	8.2563	8.85228	7.77843	8.58289	8.79461	8.5491	9.03522	7.6194	8.75946	8.93251	8.77095	8.49769	8.60351	7.73909	6.72312	6.91865
TYK2	8.05775	8.95296	8.92082	9.05349	9.07785	8.97098	9.22695	9.05078	9.41229	9.35676	9.43286	8.73767	9.21019	9.16622	9.40911	9.01078	8.81938	8.89188	9.02163	9.29023	9.02019	8.83143	9.23869	8.76527	9.13726	8.56362	8.84328	9.30754	8.95558	8.9056	9.0985	9.1243	8.94121	9.08235	9.13151	7.77613	8.6987
CCR9	2.00126	0	0.918142	0.640629	0.119381	1.17716	0.11353	0	0.357113	2.10454	0.678211	1.27865	2.00272	0.226065	1.09445	0	0	1.96784	0.225706	0	2.03974	0.23792	0.534521	2.80753	0	2.20961	0	0.861226	0.339303	1.12666	0	0.259847	0	0.320971	0	2.50532	0
SSX4	2.00126	0	1.8025	0.640629	1.03635	0	1.02308	0	0.357113	0	0.678211	1.27865	0	0.226065	1.09445	0	0	0.000362071	0.225706	0	0.0516157	0.23792	0.534521	2.80753	0	1.66247	0	0.861226	0.339303	0.244378	0	0	0	1.00784	0	2.50532	0
LILRB3	7.23221	6.98333	6.2672	5.27402	6.01704	6.37909	5.43107	6.84248	6.21416	4.70265	4.99496	6.80062	6.24155	6.16147	5.03852	6.47754	7.19147	5.58264	7.85845	6.20079	5.09458	5.0598	6.23707	7.11009	6.59443	5.25563	5.84572	7.72929	6.10556	5.82462	5.83849	6.17934	6.49761	6.27467	6.33065	10.0414	7.72058
ATF4	10.8856	10.3667	10.4972	9.84476	10.7733	11.2532	10.8775	10.351	10.5931	10.5573	10.641	10.4001	10.7078	10.9057	10.9746	10.4775	10.6907	10.4432	10.9926	10.5532	9.85892	10.5736	10.3307	10.3177	10.2018	10.8612	10.6007	10.5119	10.1538	10.3901	10.9394	11.1319	11.3065	11.2117	11.1502	11.9984	10.7765
CXCL10	3.83127	8.70169	6.6352	5.58639	7.0264	5.20803	6.94488	8.45046	6.64182	6.80942	7.36371	5.73476	7.66573	6.72108	5.12933	5.45796	5.77997	6.71338	6.65976	7.51574	7.70243	5.88993	7.73494	7.36881	8.87931	5.90934	7.26293	6.55648	7.0036	8.42848	7.27856	7.37267	6.77695	7.78546	7.81281	2.50532	8.45223
RRAD	2.00126	5.38278	3.8756	3.7813	4.04635	5.68734	5.10804	4.49938	5.39986	5.13903	5.37467	2.24172	4.31697	4.88129	5.37181	5.21652	4.5717	4.38654	6.25837	5.41497	4.29705	3.85654	5.49225	3.3242	3.95163	3.38752	2.94906	5.16963	4.82648	4.03549	3.03593	6.11147	3.71618	4.63591	5.5122	5.2294	3.92294
CCR1	4.71394	7.61783	5.89331	6.12668	6.44211	6.83931	7.1997	8.44658	7.28741	6.18711	5.88487	6.83169	7.01824	7.66234	6.27998	7.25817	7.74538	6.75406	9.50987	7.2821	7.19083	6.9832	7.4896	7.6864	7.97196	5.76188	6.90116	8.60817	7.0036	7.6943	7.79199	6.05477	7.59691	7.81504	7.40486	5.91232	8.10021
ITGA6	8.65311	8.02124	8.52966	8.20911	8.41636	8.8583	8.69427	8.65947	8.37371	8.54638	7.48464	8.37615	8.30511	8.25506	8.76257	8.18766	8.44447	8.26673	9.42407	8.11148	7.98216	8.78205	8.55175	7.87423	8.07672	8.2544	8.60842	8.5181	8.16856	8.41352	8.69852	8.70339	8.60732	8.62036	8.29955	8.1378	7.75633
MEFV	5.25758	3.57304	2.74101	2.136	3.4241	3.59873	4.3522	3.61767	3.1567	3.92317	0.678211	1.27865	3.35052	0.226065	1.09445	4.07563	4.93648	4.08024	3.30729	4.5927	3.21627	2.33663	2.15556	4.00411	3.95163	3.57592	2.94906	0.861226	3.8537	3.21584	1.11669	3.64631	3.40935	4.23027	1.05762	4.35628	5.2515
CRP	2.00126	0.722433	0.918142	0.640629	0	0	2.39995	0	0.357113	0	0.678211	2.83909	0	0.226065	1.09445	0	0	0.000362071	0.225706	0	0.0516157	0.23792	0.534521	0.592122	0	0.545878	0	0.861226	0.339303	0.244378	0	0	0	0	0	2.50532	0
MSR1	5.40117	9.08509	7.40717	7.74726	8.05219	8.23711	8.20564	10.6322	7.58557	6.44422	6.40418	8.47783	7.65943	9.27373	7.45887	8.46158	9.63681	7.85155	11.7699	8.05034	7.93406	7.77151	9.24903	7.76849	9.11897	7.5136	7.95374	9.97708	6.83799	7.40267	8.89871	7.67498	9.43144	8.80122	7.88674	8.47358	7.97939
ULBP2	2.00126	1.81305	0.676775	0.640629	2.56317	1.17716	2.66897	0	0.357113	0	0.678211	1.27865	0	0.226065	2.3524	0	0	0.934566	0.225706	0.239244	0.0516157	0.23792	0.640142	0.592122	0	0.545878	0	0.861226	1.61857	0.244378	1.11669	0	0	1.00784	1.43496	2.50532	0
ITGB3	2.63854	4.4694	3.05031	3.18149	3.95955	4.73776	2.66897	4.30721	3.67361	3.08427	0.678211	4.73144	4.03498	4.63191	4.16339	4.56283	3.44063	1.5418	6.11969	4.48309	3.85559	0.23792	4.54135	2.45769	4.27889	0.770348	0.685513	3.82718	2.48568	3.38896	2.57029	4.49269	3.80549	3.47918	0	2.50532	3.83653
RIPK2	5.86474	7.70418	7.36582	6.88512	6.92696	7.11374	7.1997	7.75064	7.66965	7.56925	7.13647	6.86209	7.56148	8.30927	7.03442	7.56956	7.54855	6.74063	9.03134	7.09916	7.3642	7.06171	6.97872	6.88939	8.04694	6.52701	6.91166	8.2775	7.40998	7.9086	7.43135	7.56256	7.57802	7.63879	8.06492	7.34364	8.02894
GZMM	8.07926	5.77532	6.14217	6.49411	6.77002	5.99897	6.57097	5.49772	5.81531	7.13534	6.8265	6.86209	6.67531	6.03851	6.66101	6.68171	5.44442	6.69956	4.50855	6.98317	6.49402	5.00786	6.44324	5.8643	5.71442	6.65792	6.80301	7.02741	5.56532	5.28191	6.99275	6.4228	6.45684	6.62571	5.73081	9.43141	5.60513
RELA	7.68931	7.42789	7.30878	7.11343	7.41687	7.53626	7.10083	7.2779	7.48601	7.35018	7.57216	7.18432	7.46365	7.30499	7.81407	7.2793	7.42636	7.18931	7.30749	7.48052	6.92158	7.13617	7.32992	7.48262	7.32604	7.32944	7.13429	7.5866	7.09989	6.94264	7.33356	7.32552	7.32214	7.17447	7.20032	8.07843	7.35145
S100A8	8.12135	7.22716	7.13919	5.58639	7.79452	7.34041	8.72411	6.10201	6.7315	6.3289	5.96096	6.83169	7.83178	6.1377	7.21114	7.39992	7.8631	6.49079	7.28603	7.04233	6.57466	8.45361	4.99892	8.09709	6.52206	7.93104	7.03209	6.41008	6.63258	7.42273	4.87372	6.24417	6.87305	6.246	6.17784	5.76947	7.74451
CSF1R	5.9606	5.31684	5.08155	4.42925	5.62422	4.80564	6.50376	4.77182	6.1635	5.97336	3.98976	6.36397	5.56546	5.59056	6.31909	5.78775	6.14792	5.16671	5.41416	5.82749	4.57312	6.56495	6.02881	6.79462	5.45414	6.30526	5.15676	6.06338	6.18296	5.48634	4.75786	5.86995	6.04482	6.41006	5.32333	7.57603	6.9804
CHUK	9.084	7.6847	7.75553	7.54535	7.61447	7.63284	7.35077	7.73799	7.84866	7.40102	7.58424	7.6701	7.5273	7.82745	6.80571	7.46282	7.8489	7.31244	7.79909	7.51574	7.59826	7.33893	7.38096	8.31762	7.48678	8.32177	8.01835	7.74159	7.38836	7.60055	7.36029	7.53173	7.44536	7.55945	7.68776	10.4396	8.41171
CCL13	5.40117	3.18673	0.676775	3.18149	2.56317	3.54679	3.80042	2.72982	4.26038	0	0.678211	1.27865	4.03498	3.71121	4.16339	3.33452	3.44063	3.44805	2.91845	4.5927	2.03974	4.89803	0.534521	3.52647	0	3.38752	2.08019	1.71993	2.48568	3.38896	2.37438	3.79218	3.01912	4.49682	2.3765	4.35628	4.47392
CCL1	2.00126	0.722433	0.676775	0.640629	0	0	2.06901	0	0.357113	0	0.678211	1.27865	0	0.226065	1.09445	0.0791248	0	0.000362071	0.225706	2.23602	2.36405	0.23792	0.534521	0.592122	0	0.770348	0.685513	0.861226	3.02348	0.244378	0	0	0	0	0.545226	2.50532	0.956793
F12	2.63854	2.42699	0.918142	1.50406	3.4241	2.71051	0.11353	0	2.93301	0	0.678211	1.27865	1.16237	1.36211	1.09445	2.26886	1.31951	0.934566	3.46837	0.239244	1.02776	0.23792	1.5883	2.45769	0	0.545878	0	0.861226	3.41435	2.18672	0.500126	1.94928	0	2.33851	1.43496	2.50532	1.8893
LY86	7.92145	8.54853	8.36455	8.59377	8.22959	8.34939	8.48804	9.31209	8.71009	7.8247	8.72221	8.30046	8.65459	9.21531	8.61323	8.73566	8.47561	8.85183	9.8722	8.9449	8.34148	8.54755	9.04657	8.21888	8.88173	7.91367	8.25123	8.93704	9.26835	8.83998	9.10246	8.4522	8.66514	8.01095	9.31887	8.24968	8.62651
MYD88	9.59787	10.2556	9.74335	9.30176	9.65582	9.36327	9.64467	10.0249	9.6767	9.43029	9.41944	10.2269	9.39405	9.88997	9.87381	9.8793	9.74173	9.29937	10.7932	9.52266	9.62141	9.72633	9.81547	10.0508	10.0166	9.06618	9.51533	10.7588	9.4952	9.89335	9.66825	9.39939	9.68195	9.38812	9.74952	10.2509	10.353
IFNL1	4.91877	1.36843	2.74101	2.90947	0	1.42747	2.89561	1.52245	2.34349	3.75467	3.24584	1.27865	0	1.90314	3.22918	2.96898	2.46896	3.44805	3.61326	3.04291	3.21627	0.23792	2.15556	3.08887	3.19673	3.57592	2.08019	1.71993	2.48568	3.92732	3.16284	3.09163	2.86144	2.10302	2.19236	5.91232	0
LYN	8.01373	8.23713	8.3434	7.78854	8.01501	7.62973	8.00153	8.17814	8.28763	7.81937	8.67781	8.28931	7.9552	7.95533	8.18606	8.08744	7.8631	8.02224	8.61142	8.12065	8.09036	8.32688	8.06649	8.64547	8.64951	7.99022	7.59818	8.57419	8.27845	8.08259	7.86381	7.7705	7.95019	7.83924	8.10786	7.81302	8.72299
CXCL3	2.00126	4.20358	0.918142	3.60768	5.16259	3.25467	6.77	5.30531	5.2622	3.21992	0.678211	1.27865	3.35052	6.33872	5.92184	3.79189	3.53826	5.77938	9.13099	4.74292	5.77864	5.53376	3.86737	4.36233	5.03595	3.57592	4.38019	6.94472	3.72158	3.92732	4.6751	5.86995	3.71618	4.67945	5.36749	3.88793	4.47392
EWSR1	10.6253	10.0324	10.3299	10.5532	10.1676	10.3975	10.1482	10.2554	10.201	10.2467	10.5252	10.1703	10.4002	10.0192	9.90949	10.2106	10.0548	10.384	9.98637	10.4358	10.278	10.2012	10.0582	10.5149	10.0199	10.5573	10.3583	10.0206	10.281	9.87709	10.2066	10.5104	10.521	10.3485	10.2436	10.7371	9.91812
CD207	2.00126	0	0.676775	3.41027	1.03635	3.11897	3.09144	3.37777	0.357113	5.03249	2.22829	1.27865	0	0.48643	3.98033	2.82319	1.31951	3.57457	0.225706	2.69516	4.29705	1.42902	4.12859	2.45769	1.8691	2.20961	0	0.861226	4.37731	0.244378	3.48779	4.93104	0	2.10302	2.19236	2.50532	1.8893
CSF1	6.93462	7.11525	5.72911	5.99181	6.66421	6.82302	7.39781	7.1308	6.6232	6.93303	6.13529	6.76888	7.07614	7.0865	7.03442	6.58323	6.66273	7.95404	7.97031	8.12978	7.24112	7.3494	6.92814	7.31519	6.75039	7.11829	7.07945	7.10561	7.01776	6.47018	7.40592	7.31348	6.7547	7.50604	7.30622	7.95182	7.15122
NFKB2	10.9972	9.37357	9.8091	9.8374	9.31702	8.71563	9.84634	9.17096	9.61677	9.40915	9.66385	9.54051	9.5349	9.03727	9.49273	9.08463	8.97786	10.0157	8.83106	10.0285	9.93879	9.98323	9.37711	10.0913	9.4565	9.91911	9.94159	9.34429	9.5128	9.55691	9.55131	9.76013	9.41734	9.34483	9.79267	12.2646	9.76716
SMAD2	6.05049	8.52317	8.24801	7.97887	8.33249	8.29925	8.24733	8.59077	8.18342	8.21404	8.2551	7.84774	8.24748	8.63629	8.11005	8.12682	8.6136	8.44294	8.76667	8.13431	8.35525	8.17033	8.47748	7.47041	8.36574	7.3554	7.76967	8.31913	8.4023	8.4085	8.48434	8.28974	8.42909	8.40059	8.43021	4.99265	7.75633
IL11RA	7.02609	6.43389	5.68496	6.56709	5.7329	6.30285	6.39668	6.26962	6.08401	6.7434	5.67498	6.32083	6.22458	5.65895	6.39426	6.23964	6.19359	6.71338	4.89617	6.28485	6.18022	6.19869	5.6252	6.46604	5.69261	7.02434	6.47498	6.24712	6.51776	5.85447	6.82055	6.91207	6.98243	6.49779	6.64061	7.57603	5.60513
GNLY	7.79712	7.48154	8.57874	6.68107	6.39327	7.92502	7.46118	6.52662	5.78212	6.88281	6.50929	8.1235	7.82617	7.01002	6.66101	7.32741	6.91074	7.88246	6.36455	7.83301	6.80607	7.39054	6.09144	8.15927	8.44942	7.7472	7.31134	5.70989	7.27508	7.25385	7.59223	7.81812	6.76587	6.41006	7.26011	8.64707	7.67774
CSF3	2.00126	0	0.676775	0.640629	0	0.490023	0.11353	0	0.357113	0	0.678211	1.27865	0	1.90314	1.09445	0.0791248	0	0.000362071	0.225706	3.18969	0.0516157	0.23792	0.640142	1.30944	0	0.770348	0	0.861226	0.339303	0.244378	0	1.94928	0	0	0.545226	2.50532	0
F2RL1	3.35481	3.32731	0.918142	4.796	2.30606	4.27785	4.00868	3.37777	2.93301	2.93454	2.97931	4.2695	3.78018	3.2613	2.85639	4.00975	3.79683	4.38654	2.91845	3.18969	3.74841	3.10251	4.12859	3.86177	3.31567	4.64756	3.24326	2.35354	2.11632	3.81038	3.83137	3.92465	4.04438	3.14836	2.81957	3.88793	2.66674
CEACAM6	2.00126	0	0.676775	0.640629	1.59253	0	3.26384	0	0.357113	0	2.22829	3.58592	0	0.226065	1.09445	0.85518	2.65458	1.5418	0.777015	0	0.0516157	0.23792	0.534521	0.592122	0	0.545878	0	0.861226	1.61857	0.244378	0	9.19651	0	8.0279	1.98122	2.50532	0
CCL27	2.00126	0	0.676775	0.640629	0	0	0.11353	0	0.357113	0.841769	0.678211	1.27865	0	0.226065	1.09445	0	2.00581	0.000362071	0.225706	0.239244	0.0516157	0.23792	0.534521	0.592122	0	0.545878	0	0.861226	0.339303	0.244378	0	0	0	0	0	2.50532	0
ENTPD1	6.83695	9.20384	8.82745	8.13903	8.45256	8.68892	8.43941	8.40317	8.61432	8.47359	7.69978	8.59107	8.5865	8.46063	8.89141	8.78818	8.35016	7.75465	8.57207	8.82367	8.36435	8.7148	8.34879	7.91084	8.72668	7.82357	8.10328	8.52523	8.41305	8.85851	8.21086	8.44946	8.84179	8.57785	8.92539	6.79865	8.77037
CTAG1B	2.00126	0	0.918142	1.50406	0	0.490023	0.11353	0.950513	0.357113	0	0.678211	1.27865	0	0.226065	1.09445	0	0	0.934566	0.225706	1.04476	0.0516157	1.42902	0.534521	2.80753	0	0.770348	0	0.861226	1.61857	0.244378	0	0	0	0	0	2.50532	0
IFITM1	8.12135	11.7558	10.6924	10.2063	10.8982	10.5242	10.9846	10.9189	11.1368	11.0851	10.8443	10.2897	11.4051	10.9031	11.2307	10.6516	10.7059	11.0094	10.5661	10.959	10.9258	10.8602	11.1054	9.36903	11.3621	9.33106	10.5529	11.0056	10.2677	10.9051	11.19	10.7497	10.8332	10.7733	10.707	6.27164	9.82721
CXCL9	9.67761	11.7938	11.5082	8.99739	10.4312	10.0992	9.73719	10.2161	10.3669	10.1672	10.5236	10.6492	10.358	9.73028	9.99951	10.0198	9.84789	10.4597	9.14298	10.4423	11.2309	9.93364	11.4073	11.786	11.9587	9.72122	10.6048	11.2284	10.3158	12.2298	10.2828	10.6425	10.4326	11.6205	11.0458	10.4278	12.5547
BCL2L1	8.92673	9.57562	9.74066	9.19836	9.46024	9.36889	9.6945	9.67771	9.31701	9.18503	9.24399	9.51681	9.33993	9.59936	8.76257	9.68458	9.89011	9.19982	10.4296	9.88645	9.42005	9.7718	9.48019	8.98291	9.22155	9.01009	9.17514	9.96926	9.25048	9.56821	9.24556	9.40791	9.43844	9.65943	9.35496	9.76842	10.0331
RPS6	14.8089	14.2014	14.7655	14.5648	14.5993	14.6157	14.5145	14.2187	14.6912	14.6689	14.9543	14.8078	14.568	14.7441	15.5228	14.6298	14.4376	14.4559	13.7673	14.4176	14.2789	14.5085	14.588	14.1996	14.7565	14.6466	14.3808	14.7214	14.1598	14.5264	14.4446	14.2548	14.5609	14.111	14.1936	14.7729	13.8925
IDO1	7.23221	8.28101	8.14586	7.53326	7.74995	7.6266	7.47001	8.50001	7.53665	8.63097	8.3712	8.24385	8.77892	7.7195	7.78643	7.62011	7.73512	7.25691	6.32301	8.08827	8.53932	7.02299	7.90151	9.08255	9.24797	7.60299	7.89672	8.04921	7.76915	8.61874	8.28599	8.73982	7.67601	8.93072	7.98922	7.00404	9.31676
FCGR1A	2.00126	3.4554	3.30487	1.50406	4.65565	2.88799	3.6838	1.93094	0.357113	1.39417	0.678211	1.27865	2.00272	0.48643	1.09445	3.10139	4.26449	1.96784	4.26707	3.85	4.13629	2.33663	3.35745	4.95978	4.15674	3.17076	3.10365	1.71993	2.48568	3.68311	3.16284	1.67613	2.86144	4.04297	4.19062	5.2294	5.46815
TNFSF8	7.9912	7.29722	7.8684	8.91591	7.42499	8.84492	6.79833	8.69263	8.13165	8.91707	7.0693	8.6791	8.36052	8.80424	7.23178	8.59392	8.61919	7.12873	7.27518	7.94577	7.46073	6.76592	7.77365	8.29009	8.26956	9.08569	8.18782	8.18147	8.32473	8.54287	7.74205	8.74878	8.69758	8.63149	7.09919	7.44113	7.25481
IL1RAPL2	2.00126	1.36843	2.74101	0.640629	2.78132	1.99096	3.80042	0	3.35032	1.39417	2.22829	1.27865	1.64289	2.29569	4.32581	2.0239	2.25589	1.5418	0.225706	3.04291	2.03974	2.88943	1.5883	1.30944	2.38653	1.66247	0	3.12828	0.339303	3.21584	1.87845	2.97425	1.61861	1.00784	1.05762	2.50532	3.64644
SH2D1B	2.00126	5.38278	5.68496	4.20371	4.65565	5.0491	4.86191	4.91359	3.93755	4.83533	0.678211	4.73144	5.0911	3.07362	3.22918	5.24543	4.82483	5.48935	4.77817	4.01661	4.85728	6.37303	2.15556	3.52647	4.92807	3.38752	4.18617	0.861226	5.31324	4.13612	5.28991	4.49269	4.9822	4.04297	4.64989	2.50532	5.03578
IFIT2	4.18884	9.30933	7.40717	6.51885	5.70649	5.35118	7.33152	7.51883	7.07084	7.08291	6.06806	7.11026	7.18539	5.65895	7.44126	6.80335	6.16331	5.31907	7.56969	5.61008	5.75115	7.04892	5.82273	6.28265	7.64848	4.72923	5.44407	7.62694	6.98931	7.28706	6.46176	5.10865	5.54583	6.52191	6.67616	2.50532	6.76338
ICAM1	7.79712	8.20103	7.49928	7.62726	8.16317	7.47504	9.33482	8.25563	8.5566	8.09997	8.10387	7.96444	7.96033	8.94784	8.75546	8.13069	7.83935	8.47573	9.16958	9.13355	8.61373	8.75867	8.32292	8.50288	8.37605	7.3809	8.08019	8.76699	8.16856	8.6531	8.02704	8.62524	7.87481	8.14511	8.95825	7.2923	8.70481
ITCH	8.57953	9.38969	9.41548	9.31947	9.158	9.35197	9.72617	9.64928	9.30245	9.41976	8.94466	9.01302	9.52281	9.3507	9.31067	9.35882	9.60477	9.55094	9.57103	9.65333	9.52728	9.68145	9.29632	9.10642	9.39536	9.1722	9.33587	9.41893	9.73896	9.67241	9.66958	9.55569	9.49155	9.51219	9.68772	9.12894	9.38494
CXCL2	9.69862	10.3493	9.54462	9.603	9.38521	8.84088	11.2194	8.96381	9.98822	9.56538	7.10327	10.4434	10.0777	10.4223	10.6745	10.0932	9.06848	10.2822	11.63	9.89583	9.05715	11.0551	7.53538	7.15656	9.09006	8.74146	8.84054	10.4174	9.3573	9.36291	8.99141	9.95861	9.65216	9.32954	9.13311	9.46657	10.3423
CXCL5	4.18884	5.87032	5.89331	5.76245	6.52001	5.66315	6.57097	5.61307	7.13798	6.96234	4.25453	1.27865	6.7719	4.88129	4.47179	5.82653	5.67655	7.25691	5.4912	6.30109	6.13838	7.83994	5.34578	5.27268	4.63969	6.13589	6.12386	4.64922	5.77983	6.84196	6.8109	6.95143	5.19549	5.92277	4.61368	2.50532	4.73504
CXCR6	3.35481	8.16401	7.32326	6.63655	7.33303	8.0422	7.1997	6.66672	7.02901	6.34383	7.32103	7.11026	7.63395	7.2395	6.50016	6.93341	7.40711	7.01059	6.91871	7.14487	7.77249	6.54686	7.22208	7.27363	7.85898	5.19942	6.57088	7.21549	7.68295	8.50103	6.93167	6.92003	7.01088	9.08032	7.26595	5.43272	8.61682
NLRP3	5.0981	6.40245	5.27264	6.33605	5.7329	5.73454	6.15526	7.15002	6.58521	6.31382	4.25453	5.66749	5.12806	7.54074	6.93722	5.95461	6.05201	4.9504	7.97031	6.85704	5.72311	4.95399	5.12404	6.25444	6.12601	6.22306	5.41483	7.67902	5.21838	5.14371	5.34449	7.43508	5.80601	5.97611	6.5088	7.39321	7.23805
NCF4	9.16673	7.86276	8.54209	8.00537	8.12379	7.96762	8.62875	8.16402	8.31109	7.96165	8.47216	8.25535	8.59642	8.01526	8.53234	7.91821	8.0772	8.40937	8.41289	8.17894	7.7861	8.32158	8.17892	8.64547	7.74702	8.44172	8.20073	8.50374	8.32473	8.13825	7.84501	7.88875	8.33847	8.38753	8.44832	10.2576	8.53344
A2M	11.3732	11.233	10.4152	10.6752	10.8739	11.1454	11.1735	12.1525	11.4604	10.5192	10.8418	11.6471	11.2185	11.9244	11.1489	11.3616	11.9457	10.9625	12.9053	11.2279	11.4626	11.1652	11.7555	10.6374	11.4382	11.3001	10.9256	12.545	11.5624	11.2443	11.3582	11.0853	11.5444	11.8324	11.7112	13.147	12.5133
ROPN1	2.00126	0	0.676775	0.640629	0	1.42747	1.02308	0	0.357113	0	0.678211	1.27865	0	0.226065	1.09445	1.35704	0	0.934566	0.777015	1.55859	0.0516157	0.23792	0.534521	0.592122	2.15089	0.545878	0	0.861226	0.85245	2.52037	0	0	1.61861	0.320971	1.05762	2.50532	2.85434
CD8B	7.34308	6.26935	6.88977	7.14556	7.42499	6.94341	7.24156	4.9579	5.8795	7.25862	7.71084	7.18432	6.09987	6.76829	7.29199	6.35024	6.40247	6.42513	4.71534	7.7107	6.54294	4.5072	6.91088	5.9371	5.40132	6.94108	5.70787	6.78754	6.20787	7.39253	7.46253	7.30135	6.15088	7.37976	5.47232	7.57603	6.72781
PISD	8.80288	7.33101	6.90909	6.76618	7.36715	8.05388	7.25184	7.07152	6.95647	7.13534	6.50929	7.52562	7.04748	7.04877	6.96214	7.50527	7.27172	7.47537	7.50616	7.53646	6.97009	7.54428	6.96206	7.73825	7.08778	8.06291	7.51106	7.45836	7.0036	6.92868	8.01447	7.90488	7.8953	7.84403	8.05483	10.2306	8.07684
C1QBP	11.0742	9.12897	9.59916	9.43771	9.64369	9.13277	9.35879	9.215	9.64935	9.26563	10.1231	9.79415	9.64102	9.44329	9.48415	9.24175	9.19549	9.32434	9.24936	9.25315	9.15744	9.28309	9.47726	9.99863	9.73786	10.032	9.91181	9.5008	9.13835	9.49431	9.09253	9.16839	9.17703	9.12628	9.04748	11.4642	9.60183
IL12RB2	3.83127	4.93263	4.60108	3.7813	5.53698	3.7442	4.69117	4.55814	4.81408	4.3939	0.678211	4.2695	4.97416	0.226065	4.8377	4.51614	4.93648	4.90296	2.67604	5.61008	4.5089	5.0598	3.54815	6.25444	4.68459	3.57592	4.49641	0.861226	5.31324	5.2373	4.5873	4.76425	4.58819	6.02756	4.57654	2.50532	6.10762
KIR_Activating_Subgroup_1	2.00126	2.15243	0.676775	0.640629	0	0	0.11353	0	0.357113	0	0.678211	1.27865	0	0.48643	1.57114	1.72866	3.44063	0.000362071	0.225706	0	0.0516157	0.23792	0.534521	0.592122	0	0.545878	0	0.861226	0.339303	0.244378	0	0	0	0	0	2.50532	0
NRP1	10.413	9.41158	8.95375	8.59377	9.09322	9.10048	9.41475	9.22863	9.56404	9.07526	8.59665	9.40767	9.33401	9.24342	9.68463	9.51241	8.6136	9.29937	9.81903	9.58533	9.16005	9.26107	9.51488	9.42072	8.95685	9.64961	8.96679	9.54356	9.16403	8.72353	8.9568	9.70823	9.48649	9.48638	9.20788	12.3455	10.2345
CAMP	2.63854	1.81305	1.8025	0.640629	2.97077	2.5081	0.11353	3.37777	3.67361	2.10454	3.24584	2.24172	3.68416	1.36211	2.85639	3.33452	2.46896	0.000362071	3.61326	0	3.04569	0.23792	0.534521	7.28762	0	2.20961	1.74639	0.861226	4.19002	4.31848	0	2.37686	0	3.90306	3.34636	2.50532	5.84533
TGFB2	2.00126	3.96615	3.05031	4.07617	0	3.31802	4.10253	2.72982	3.93755	3.84138	3.8366	3.58592	4.6576	2.60396	4.47179	4.31263	3.53826	3.89865	4.17668	3.85	2.62867	3.96946	0.534521	1.99491	3.06709	3.17076	2.35109	2.79231	4.19002	2.52037	3.38739	4.53475	3.80549	3.97471	3.79746	2.50532	2.85434
IL18RAP	6.43124	6.23406	5.72911	4.71268	5.20094	5.83541	6.37804	5.23502	4.87832	5.65212	4.67173	6.0834	6.88421	5.04357	5.64237	6.59451	6.14792	6.02075	4.95174	6.33304	4.5089	5.86095	3.71657	7.12575	5.23017	6.40804	5.99149	5.89744	5.77983	5.66538	5.23319	5.40927	5.26011	5.32543	5.30073	8.83816	6.14406
MS4A1	13.1828	10.9219	11.9818	12.3099	11.4134	11.576	11.2187	10.9034	11.8201	11.2718	12.0791	11.1945	11.7299	10.7952	11.0109	10.9234	10.9915	11.2972	9.3817	11.5313	11.2549	11.29	10.7814	11.8231	11.2163	12.0636	11.9497	10.4571	11.8979	10.7979	11.006	11.4267	11.4169	10.9086	11.8678	13.675	10.3656
IFNA1	2.00126	0	0.918142	0.640629	3.54826	0	3.41782	1.52245	0.357113	0	0.678211	1.27865	0	0.226065	2.85639	0	0	0.000362071	0.777015	1.55859	0.0516157	2.63935	1.5883	0.592122	0	0.770348	0	0.861226	0.339303	0.244378	0	0	0	0	0.545226	2.50532	0
PIK3CG	9.42379	8.55569	9.10799	8.99739	9.09067	8.82461	9.04981	8.86545	8.88053	8.74219	9.05294	8.87073	9.01679	8.81926	8.87181	8.69955	8.66043	8.84871	8.81616	8.78377	8.76575	8.83143	8.888	9.00424	8.70777	9.32122	9.09215	8.82593	9.25646	8.9954	8.81663	8.98521	8.9063	9.00104	8.93642	10.4455	9.12957
CD80	7.51081	6.44936	6.70318	7.26735	6.48935	6.27119	6.79833	6.73198	5.84776	6.02984	6.10207	6.13411	6.17245	5.98623	5.76073	6.32337	6.29484	6.76737	6.78742	7.36168	6.87138	7.21844	6.83969	7.34225	6.43277	6.59395	6.89058	5.89744	6.86955	7.04971	7.11552	6.56153	6.58849	6.94399	6.94744	7.84899	7.20395
IFI27	8.91481	11.0454	10.5178	7.91507	8.64216	8.72442	8.82047	10.284	9.44977	8.9613	8.98166	9.0465	9.57896	8.64896	9.13552	8.82216	8.87183	8.87661	10.9283	9.15605	9.20128	9.22741	9.08171	9.29479	9.03695	8.76102	8.46245	9.20913	8.86062	10.3592	8.70895	9.28235	8.98249	9.97218	9.39552	10.3609	10.4688
SH2B2	6.1351	6.04338	6.70318	6.70282	6.92696	6.93838	6.58729	6.40383	6.86431	6.68598	7.58424	6.32083	6.33936	6.39995	6.53379	6.40252	6.2808	6.18842	6.4442	6.45417	6.52682	6.52855	6.49048	6.53801	5.60189	6.40804	6.97313	5.9828	6.41456	5.79415	6.27769	5.96532	6.21748	5.92277	6.72789	5.2294	5.97233
CTSS	10.1075	12.6232	11.3713	11.6019	12.0936	11.5437	12.1755	13.6318	12.4896	11.6141	11.956	12.5366	12.444	13.1513	11.7655	12.253	13.244	12.0109	14.5677	12.4377	12.6531	12.0243	12.902	12.8322	12.6626	11.2465	11.6592	13.7634	12.9481	13.1878	12.7536	11.3781	12.6958	13.2527	13.3033	11.3274	13.8677
IL27	2.00126	0	2.34676	0.640629	0	0	0.11353	0	0.357113	0	0.678211	1.27865	0	0.226065	1.09445	0	0.795477	0.000362071	2.91845	0	0.0516157	0.23792	0.534521	2.45769	0.366458	0.545878	0.685513	0.861226	2.11632	1.75194	0	0	0	2.5409	1.05762	2.50532	3.02033
IFNA17	2.00126	0	0.676775	0.640629	5.0827	0	4.27368	1.52245	1.32974	0	0.678211	1.27865	0	0.226065	1.09445	0.85518	2.00581	1.5418	3.12593	0.239244	0.0516157	0.23792	0.534521	1.30944	1.8691	0.545878	0	0.861226	0.339303	2.18672	0	0	0	0	0	2.50532	3.02033
PDCD1	7.47879	6.60939	6.56386	6.92269	6.8686	7.14027	5.91775	6.04151	6.81593	6.2676	7.6774	6.23049	5.87912	6.37982	5.81645	5.59904	6.17853	6.37385	4.26707	5.32253	6.68049	5.63993	6.23707	6.85222	6.00733	7.14829	7.27111	5.9828	6.32633	6.81185	5.56736	6.35398	6.62575	7.64977	6.80217	7.81302	6.69135
PSMD7	11.2169	9.87095	9.98325	9.88575	9.77021	9.60308	9.49913	9.69908	9.71018	9.40204	9.89962	10.0233	9.73986	9.57523	9.51395	9.50197	9.59771	9.47996	10.1091	9.66905	9.4694	9.56947	9.53755	10.2461	9.64151	10.291	9.84624	9.72793	9.44633	9.61036	9.4398	9.48905	9.47293	9.66756	9.59326	12.5244	10.398
IL18R1	8.42005	8.05701	7.98222	7.78854	7.32437	8.30903	7.59637	7.65965	7.34537	7.53063	6.90565	8.72117	8.43617	7.47587	6.85976	8.27087	8.2636	7.25691	6.48244	8.06943	7.46919	7.57137	7.17947	7.77843	7.56089	8.40491	7.9281	7.76587	7.54316	7.62673	7.59786	8.09612	7.93543	7.6715	7.39423	8.1666	7.28775
ATF3	4.91877	7.22716	6.7891	6.33605	6.01704	4.78337	8.03167	8.16874	7.39012	6.15361	6.8467	5.86057	7.26223	8.99821	8.22776	5.53022	6.91983	5.16671	9.31705	7.19787	6.93386	6.00036	6.9952	5.4818	6.88151	4.72923	3.48752	9.15499	4.76067	5.6313	4.39385	6.68808	4.77668	5.92277	5.87545	3.88793	6.21427
BLNK	8.40309	7.27134	8.03593	8.02277	7.76283	7.22534	7.76371	7.51883	7.90372	7.46387	8.12883	6.86209	7.79777	7.18256	7.38708	6.69225	6.62988	7.4995	7.05181	7.16275	7.77249	7.53514	7.34285	7.96406	7.83429	7.58115	8.16605	6.55648	8.09036	7.4523	7.27856	7.35517	7.4314	7.37315	7.85219	8.45035	7.2296
CCR5	4.47515	8.64236	7.17154	6.86597	7.91475	7.1749	7.79215	7.9882	7.36792	6.88281	7.27706	7.32194	7.73326	7.98227	6.98664	7.18544	7.2285	6.68561	8.78972	7.69849	7.5512	6.3101	7.86612	7.50674	8.05552	5.94397	7.17846	8.44479	7.42068	8.50574	7.62015	6.50974	7.14525	8.45484	7.39956	7.39321	9.2134
S100A12	2.00126	3.18673	1.8025	0.640629	3.95955	4.30937	4.69117	0	0.357113	1.39417	0.678211	1.27865	3.95495	0.226065	5.29542	4.46789	4.42625	2.56372	2.3845	3.66161	2.62867	2.33663	0.534521	2.45769	2.58903	4.37048	0	0.861226	2.48568	2.18672	0	0.897988	1.61861	0	0	2.50532	3.30408
ADORA2A	8.31515	6.43389	7.01986	7.12958	7.2713	6.90782	6.77	6.32142	7.02901	6.5638	6.72104	6.70322	6.30749	6.41979	6.53379	6.36349	6.36304	6.78055	5.85405	6.30109	6.62097	6.51	6.62359	7.17173	6.50964	7.71749	7.34273	6.34708	6.28011	6.47018	6.74141	6.45602	6.56311	6.31664	6.74473	8.1666	6.03187
IL12B	2.00126	1.81305	0.676775	3.18149	1.99296	2.27258	3.9083	0	3.1567	3.08427	0.678211	1.27865	3.07567	0.226065	1.09445	2.96898	2.25589	0.000362071	2.3845	3.66161	2.62867	3.10251	0.640142	0.592122	0	0.545878	0.685513	0.861226	1.61857	3.92732	2.57029	2.97425	0	3.01876	3.66218	2.50532	3.42745
GATA3	2.00126	2.8563	3.8756	3.18149	2.56317	3.83361	3.6838	3.08987	2.93301	3.66242	2.97931	2.83909	2.29049	4.05366	2.3524	3.33452	3.79683	3.9923	0.225706	2.69516	3.04569	2.63935	3.13763	4.00411	2.38653	2.91558	1.31134	0.861226	4.08639	3.01907	3.16284	3.48402	4.18416	2.87637	3.73141	4.99265	0.956793
IL10RA	9.77312	10.1038	10.0014	9.62311	9.98459	9.72056	10.3007	9.94734	9.48372	9.68598	9.00432	9.60485	9.75471	9.97459	9.70692	9.59476	10.1717	10.3109	10.3671	10.4183	10.1297	10.1954	9.90319	10.2971	9.65427	10.0619	9.62153	9.98745	10.136	10.2568	10.1721	10.1424	10.1274	10.3958	10.0816	10.182	10.0667
GZMA	9.00751	9.57738	9.23589	8.5703	9.52968	9.23067	9.69262	8.02512	8.56638	8.52033	9.38532	9.18524	9.29187	9.09395	8.08758	8.27087	9.30357	8.74826	8.7114	9.73778	9.30657	8.48244	8.91423	9.86042	9.35773	8.9173	9.0852	9.26557	9.36286	10.0402	9.39363	8.71716	8.31585	10.4541	8.82405	11.2113	10.38
MAPK3	9.084	8.3236	8.12949	8.45965	8.18246	8.10416	8.53508	8.23327	8.31109	8.38616	8.34304	8.39707	8.30511	8.31458	8.524	8.27087	8.00219	8.64028	8.39796	8.46497	8.40462	8.43898	8.66419	8.51482	8.09762	8.88202	8.45528	8.42204	8.25475	8.19766	8.39019	8.49545	8.33097	8.48276	8.33334	9.60973	8.726
VEGFA	6.88661	7.19081	6.2672	6.76618	6.65042	7.30176	7.76371	6.81865	6.78275	7.16085	6.34861	6.18311	7.86501	7.32618	6.96214	6.69225	7.48263	7.06549	7.68075	8.22648	7.51078	6.79685	6.82133	7.63262	7.13707	6.63691	6.01116	6.63768	6.45673	6.71757	6.74141	8.2774	7.12804	7.45058	7.46199	6.55907	7.14224
HLA-DPB1	11.2072	11.7824	11.8481	11.892	12.3298	12.0794	12.3817	12.973	12.5126	12.4479	12.2837	11.9043	12.4728	13.0552	12.416	12.5497	12.8908	12.47	13.2915	12.7026	12.9222	11.871	12.3879	12.7597	13.3809	11.804	12.3751	13.4088	12.9996	13.0452	12.5917	12.5164	12.5185	12.9723	13.1951	12.3169	13.1877
CD48	8.76355	10.342	10.161	10.7358	10.5759	10.3636	10.8234	10.6826	10.6378	10.9653	10.7549	10.9242	10.9682	11.1905	10.7851	10.5114	10.8655	10.5229	10.344	10.7641	10.2463	10.6571	10.7944	10.5775	11.1221	10.4349	10.5249	11.3797	10.4562	10.9688	10.715	9.74453	10.7534	10.3281	10.7925	8.89088	10.3245
MIF	10.5541	9.68909	10.4892	10.3268	10.6083	10.2964	10.2933	9.98263	10.8145	10.2268	11.0575	10.5523	10.6197	10.2639	10.7938	9.99341	10.0466	10.0487	10.4161	10.0647	10.0586	10.1587	10.2194	10.3729	10.2304	10.3176	10.3282	10.582	9.65089	9.84586	9.9034	9.9873	10.38	10.1835	9.86665	10.3166	10.2637
PRM1	2.00126	0.722433	0.676775	0.640629	0	0	4.00868	0	1.32974	0	0.678211	1.27865	0	0.226065	1.09445	0	0	0.000362071	0.225706	1.04476	0.0516157	0.23792	0.534521	0.592122	0	0.545878	0	0.861226	1.61857	0.244378	0	0	0	0	0	2.50532	2.19735
SYT17	2.00126	0	0.676775	3.41027	0	1.64069	1.63883	0	0.357113	0.841769	2.97931	1.27865	0	0.226065	1.09445	2.66098	0	2.29633	0.225706	0.239244	1.62072	0.23792	0.534521	3.52647	0	1.66247	0	0.861226	3.23211	1.12666	0	0	0	0	1.43496	2.50532	1.49712
PDCD1LG2	6.43124	6.84982	6.07533	6.44332	6.62244	6.11943	7.44336	6.97778	6.5061	6.88281	7.3354	6.36397	7.04748	6.94302	6.63024	6.62783	6.34966	7.76796	6.77207	7.19787	6.97009	7.26343	6.96206	7.71773	6.97483	6.38302	6.81425	7.17978	7.20259	7.80542	7.05952	6.60166	7.1874	7.78047	6.93282	6.72312	8.02894
FBP1	5.6515	8.26362	6.7681	6.30794	7.35019	6.88186	7.75651	9.48105	7.82441	6.4303	6.69899	8.80181	7.27052	9.01787	7.44126	8.44298	9.07459	7.07622	10.6217	8.08827	8.43085	8.18209	8.28322	10.9668	8.3998	7.02434	7.57854	10.3687	8.32473	9.41391	7.69031	6.04024	7.25238	7.70874	8.39064	9.65107	11.3333
CKLF	8.56435	9.15279	9.15325	8.82956	9.18455	8.88076	9.15759	8.98538	9.00083	8.8533	9.14552	9.16098	8.95126	9.18374	9.27631	9.06652	8.90423	8.81386	9.15782	8.66958	9.09045	8.89714	9.4082	9.11429	9.26654	8.76586	8.99423	9.47156	8.93708	9.49193	9.09651	8.73757	8.88597	9.2667	8.80812	8.87352	9.38113
LRP1	6.88661	8.4131	7.21876	7.72617	8.11879	7.7437	8.40299	9.56403	8.21486	7.38668	7.21626	8.48761	7.8092	8.8921	7.91962	8.02628	8.85534	8.21425	10.5459	8.14335	7.98806	8.2563	8.87025	8.55006	8.25102	7.3809	7.62397	9.32807	8.23671	7.94373	8.78492	7.66081	8.76593	9.07829	8.35544	8.60561	9.59691
CD274	6.49666	6.59555	6.4629	5.58639	5.78431	5.89893	6.53775	6.6533	6.13749	5.97336	5.80454	5.27408	6.37054	6.03851	5.51342	6.38962	6.19359	6.71338	6.01922	6.81241	6.57466	6.37303	6.02881	7.56532	6.20518	5.76188	6.59715	5.94075	6.0788	6.87145	6.30547	6.11147	6.20112	6.5099	6.93282	7.44113	6.96011
CCR2	7.66106	7.61097	7.75553	6.76618	7.28028	6.67361	7.91364	7.78795	7.50648	7.18592	6.65385	7.42737	7.6531	6.62177	7.95729	6.93341	6.66273	7.59961	8.09277	7.17161	7.28971	7.49798	8.12005	7.50674	7.23087	6.797	8.06144	7.65321	7.64698	7.4523	8.32043	7.31951	7.30693	7.43796	7.45177	8.87352	7.60118
ITGA2	2.00126	4.97599	3.30487	3.7813	3.76851	4.71441	4.3522	4.7213	4.44138	4.3939	4.12821	4.73144	4.6576	4.41176	3.22918	4.13863	4.6611	4.69585	4.89617	3.75888	3.74841	4.64957	4.62842	4.88815	4.21911	4.02722	4.04063	4.42358	4.88941	3.68311	3.83137	5.86995	4.77668	5.52954	4.37498	3.88793	4.73504
PDGFC	2.00126	7.06592	5.08155	6.51885	6.9039	6.86605	7.22078	7.35449	6.91112	6.58908	5.96096	7.20819	6.80652	7.56767	7.25213	7.6311	7.95877	7.10795	7.9837	6.86798	6.81937	7.32838	7.19382	6.44122	6.6293	6.54967	5.12099	7.36606	7.03177	7.24261	6.83015	6.97454	7.6461	7.77547	7.15695	6.64343	7.94366
FLT3	9.28255	6.23406	7.62142	7.93359	6.98305	7.60771	6.55446	7.59798	6.58521	7.86147	6.40418	7.92178	7.05709	7.20561	6.74956	7.46282	7.48875	7.22832	6.01922	6.42482	7.06248	6.94228	7.02759	8.16686	7.12897	8.82279	7.31925	6.61112	6.72175	7.10041	7.16942	7.82661	7.62171	7.50604	6.51863	10.2709	7.04926
C8A	2.00126	0	0.918142	0.640629	1.03635	0	0.11353	0	0.357113	0	0.678211	1.27865	0	0.226065	1.09445	0	0	0.000362071	0.225706	0	0.0516157	0.23792	0.534521	0.592122	0	0.545878	0	0.861226	1.61857	0.244378	0	0	0	0	0	2.50532	2.45105
IRF5	7.60282	7.25383	7.69004	6.74537	6.44211	7.04987	7.22078	7.21538	7.32246	7.00992	6.5591	7.18432	6.9884	7.01002	7.05773	7.06086	7.53087	6.75406	7.61343	6.8349	6.09529	7.41068	7.15035	7.32878	6.79201	6.85273	6.75715	7.60017	6.91563	7.06256	6.90469	6.82151	7.51983	6.81329	7.14431	9.44322	7.93329
ILF3	11.2926	10.159	10.4908	10.6488	10.3725	10.5635	10.3313	10.3654	10.5295	10.5493	10.3593	10.4659	10.4558	10.362	10.479	10.388	10.3909	10.4474	10.2404	10.5742	10.378	10.2495	10.3127	10.7938	10.3744	10.9744	10.6193	10.1485	10.2707	10.0627	10.4336	10.6413	10.4698	10.3161	10.4145	11.417	9.99617
TRAF6	7.54214	7.90824	8.17009	8.22423	7.84987	8.01856	7.82005	8.02512	7.66055	8.05532	7.59622	8.08535	7.89213	7.99556	7.91962	7.9493	8.05263	7.77456	7.88724	7.86067	7.83276	7.90527	7.85713	8.0404	7.89763	8.07857	7.433	8.23464	7.82656	7.85055	7.78214	7.85179	8.25373	8.11371	7.96427	8.22251	8.00932
CCL4	7.92145	7.98985	7.53702	8.31178	7.86188	8.2795	8.45729	8.43878	7.5662	7.76495	7.83736	7.03219	8.59642	9.3507	7.91962	7.90921	7.89109	7.17938	9.01186	8.80386	8.33687	7.3494	7.94456	9.18698	8.37262	7.45479	7.60467	9.14113	7.65606	8.29881	7.93223	7.95221	8.15098	9.37989	8.0582	10.8743	9.24099
CCL3L1	6.21503	8.40519	7.37974	8.08207	8.45653	8.24324	9.74812	9.37677	8.73199	8.05078	7.77549	7.13537	8.5865	9.89175	9.2206	8.27788	8.65227	7.78768	10.724	9.0253	9.09865	8.79359	8.7637	8.4787	8.73203	6.99161	7.87541	10.9445	8.05648	8.56108	8.77502	9.11566	8.78801	9.17842	9.41537	8.54111	9.02357
HLA-DMA	11.3222	10.5617	10.8507	11.0636	10.6278	10.6815	10.3362	11.37	11.1153	10.3983	11.1335	11.3988	10.7965	10.931	10.5068	10.7317	10.9466	10.5001	11.8788	10.8556	10.8321	10.5803	10.8014	11.4897	11.289	11.1338	10.8054	11.889	11.0954	10.6715	11.028	10.8087	11.1189	11.195	11.3865	13.0177	11.7651
LILRA5	5.9606	6.72828	6.43652	5.38583	5.31022	5.78024	5.50167	6.70623	5.64112	5.13903	5.19727	6.70322	5.92185	6.65564	4.47179	5.80727	6.97317	4.90296	7.94315	6.01638	5.05014	5.49656	6.34383	6.0064	6.75039	5.68208	5.32338	8.08825	4.88941	5.48634	6.37266	5.18988	6.73209	5.55314	6.37459	8.7071	6.6025
LAG3	7.15326	8.07208	7.46052	7.35239	7.57851	7.07301	6.91932	6.49689	6.84836	6.69765	7.86733	6.66923	7.16775	6.31772	6.02005	5.9011	6.47823	6.61376	6.045	7.04233	7.37325	5.67366	7.15035	8.82883	8.22466	6.65792	7.48316	7.06704	7.07303	8.23217	6.95817	6.89602	6.95341	8.0694	7.45177	8.30253	8.291
TAB1	8.2215	7.75485	7.7872	8.1706	7.74995	7.73792	7.53036	7.82431	7.66965	7.92737	7.5353	7.44756	7.82054	7.35738	8.01797	7.56383	7.59467	7.94821	7.84384	7.67998	7.70243	7.72402	7.55773	7.7883	7.64281	7.8961	8.07084	7.77786	7.76915	7.85055	7.86848	8.08555	7.96481	7.93665	7.93155	8.87352	8.08623
ST6GAL1	10.629	10.5274	10.6994	10.7172	10.8694	10.8027	10.9823	10.3879	10.6517	10.699	10.5592	10.6027	10.9203	10.7847	10.573	10.7027	10.5847	10.6196	10.6121	10.5941	10.3713	10.9955	10.4742	10.7827	10.5408	10.7713	10.6704	10.4701	10.9312	10.661	10.4922	10.3852	10.6243	10.6671	10.5613	10.182	10.3704
HAMP	2.00126	3.68181	4.28347	3.93626	3.95955	3.99737	4.19064	4.30721	4.52402	3.45807	4.47816	2.24172	4.11081	4.15185	1.09445	3.33452	3.71568	2.98419	4.89617	1.55859	3.85559	3.45255	4.7882	3.08887	4.49595	3.17076	4.11523	6.2122	3.97473	3.21584	4.5873	4.26171	4.42867	4.98724	4.94041	4.35628	3.92294
FLT3LG	9.73973	8.36089	8.49172	8.85892	8.43256	7.69083	8.47494	8.34595	8.44967	8.97335	8.54813	8.24385	8.35663	8.56679	8.95486	7.9493	7.76568	8.9831	7.23094	8.33693	8.81969	8.27839	8.56285	8.36456	8.16254	8.99366	9.13984	8.32731	8.34171	7.92276	9.01263	8.41609	8.48761	7.93665	8.40924	10.3546	8.12776
CD47	11.725	10.6463	10.6033	10.9142	10.4758	10.4833	10.4797	10.5959	10.1384	10.5026	10.1918	10.6514	10.4457	10.3543	9.9965	10.059	10.651	10.8974	10.3018	10.6122	10.7667	10.587	10.2626	11.2366	10.863	11.4723	10.7206	9.99774	10.9387	10.8926	10.5124	10.8525	10.7222	10.6651	10.5849	12.5655	10.7707
SELPLG	8.78989	8.17801	8.70569	8.54643	8.73001	8.58813	8.83079	8.93638	8.71889	8.8611	8.32155	8.80964	9.00441	8.48909	8.18606	8.35949	8.81695	8.84557	8.99212	8.68822	8.90014	8.56112	8.888	8.70921	8.74003	8.80876	8.76724	8.9046	8.63129	8.58798	8.76255	8.72172	8.7063	8.8401	8.48886	9.1435	8.68949
TICAM1	7.9912	7.16294	7.12273	7.23785	6.78272	7.12264	7.26204	6.9885	7.29919	7.11807	7.30652	7.29989	7.1318	7.18256	7.31152	6.8791	7.19147	6.76737	7.77619	7.42232	6.79264	6.90017	6.9952	7.66513	6.94746	7.46675	7.0701	7.36606	6.96029	6.65111	6.99275	6.83841	7.0841	6.77366	7.49222	8.49644	7.85303
CCND3	10.2231	8.91447	9.16535	9.63447	9.38104	10.0264	8.37975	9.29059	9.21186	9.81478	9.24779	9.74197	9.46077	9.30074	9.73249	9.53161	9.55753	8.76494	8.48057	9.32042	8.80305	8.82395	8.96529	9.93341	9.02608	10.3567	8.94395	9.12244	8.96657	9.08309	8.96987	9.79841	9.81157	9.48331	8.41714	10.0948	8.78198
SSX1	4.91877	0	2.74101	1.50406	2.30606	3.43693	3.55693	3.24099	1.92389	3.3439	3.66523	2.83909	3.21963	0.226065	1.09445	3.33452	2.65458	3.89865	1.52754	4.23521	2.8522	1.42902	3.35745	3.08887	3.06709	0.545878	2.77589	2.79231	2.48568	0.244378	3.27948	3.56745	3.29062	2.33851	3.58947	2.50532	3.5411
CCL21	14.4754	14.0671	13.8888	13.7927	12.9377	14.5854	14.2126	14.0789	14.4206	15.0902	14.75	13.8887	14.3801	14.2548	14.171	14.6713	13.9532	14.8154	13.0261	15.1931	14.6804	13.9161	14.8848	13.4785	14.3389	14.6135	13.6044	14.5416	14.095	13.04	14.5626	15.1048	14.6085	14.1172	14.8088	14.4087	14.1116
HLA-DPA1	10.9972	12.1688	11.8882	12.0183	12.7482	12.0428	12.5324	13.0124	12.6509	12.6031	12.6957	12.3753	12.5397	12.8176	12.7421	12.4398	12.7952	12.2698	13.2888	12.5323	12.8817	12.0247	12.5307	12.4876	13.4049	11.4195	12.1065	13.2848	12.4196	13.1443	12.697	12.4	12.6454	12.9151	13.0176	11.2555	13.0994
TNFSF13B	6.05049	9.5561	8.15398	7.55734	8.56341	7.32122	8.47494	8.81815	8.4013	8.53991	8.54195	8.04616	8.25585	8.96144	9.11899	8.31926	8.10136	8.12402	8.97881	8.29295	8.93721	8.42914	8.87025	8.16686	9.20431	6.75861	7.55193	8.92631	8.20613	9.42141	8.4159	8.39911	8.4326	8.63426	8.88038	4.35628	9.22832
DPP4	6.78553	6.19788	5.81354	6.12668	5.67958	5.22466	6.08802	6.66672	6.42239	6.41624	5.42926	6.63442	6.20741	5.95936	6.35717	6.51364	6.2085	6.26548	6.9868	6.18338	6.44337	5.80118	5.74693	6.10448	6.50964	6.61559	6.53056	5.49427	5.67656	5.2373	6.22047	6.63105	6.72066	5.6217	5.66156	6.93877	5.97233
COLEC12	3.83127	5.69973	4.50277	4.62425	4.90828	5.68734	6.15526	5.27059	5.30956	5.36072	3.98976	6.23049	5.19927	5.04357	5.76073	6.02299	5.33999	6.26548	5.52822	6.46862	4.90796	6.76592	5.34578	3.3242	5.45414	4.56098	3.48752	4.75006	6.02376	6.41116	5.04827	5.05184	5.66993	6.21675	5.62564	3.19005	5.28452
ATG12	3.35481	4.27476	3.70925	3.18149	4.2057	4.99198	4.69117	3.8233	4.26038	4.60689	3.66523	2.83909	4.43967	4.05366	3.22918	4.25693	4.5717	3.89865	2.01873	4.48309	4.29705	2.33663	2.56166	3.70384	3.95163	5.36188	4.11523	2.79231	4.61931	4.55496	3.48779	4.8333	4.9822	4.34286	4.08878	3.19005	3.83653
CD2	7.74422	7.31422	7.20319	7.3105	7.2162	7.22947	7.39781	7.37098	7.17681	7.40814	7.01678	6.86209	7.27876	7.02305	7.1902	6.51364	7.09047	7.40048	6.11969	7.42973	7.46919	6.39341	7.44232	7.50674	7.05396	7.34248	7.70471	6.81107	7.04566	7.29796	7.558	7.21989	7.03877	7.95448	7.16948	8.3535	7.50641
EGR1	10.3391	8.95838	8.63203	9.24359	7.19736	7.09578	9.71693	8.84199	9.00083	8.81631	8.23225	8.04616	8.81054	9.89707	10.86	7.61458	8.60235	7.82634	9.74626	9.24478	9.19364	7.94723	8.49496	8.27613	8.64668	8.44776	6.83647	9.54707	7.9124	7.20835	7.9761	10.4249	8.62889	9.40928	8.91984	10.596	8.18571
PLAUR	6.43124	6.19788	5.01178	5.15282	5.1232	5.41051	6.52086	6.38772	5.91055	5.23823	3.8366	4.97347	5.12806	6.76829	5.64237	5.59904	6.08469	5.20633	7.70521	6.56591	5.63559	5.53376	5.34578	7.55379	5.47984	5.97778	5.44407	6.68938	5.26659	6.34962	5.26183	6.21859	5.12784	6.5099	6.68491	8.62649	7.31995
ITGB2	10.2423	10.6974	10.0522	10.3563	10.3715	10.3896	10.2846	11.162	10.5357	10.2268	9.88992	10.9403	10.1614	10.4611	10.0263	10.6188	11.1113	10.1062	12.1146	10.497	10.6052	10.4933	10.5763	11.4867	10.7139	10.4842	10.412	11.6539	10.6031	11.1735	10.7808	10.1719	10.4034	11.0423	11.2245	12.2877	12.2948
ANXA1	10.2613	11.1125	10.2508	10.3528	10.307	10.561	10.3825	11.2856	10.3542	9.67421	9.56978	10.2981	10.4978	11.1811	10.2803	10.3839	11.2339	9.98465	12.7074	11.0997	10.3531	10.3151	10.7294	10.1708	10.5962	10.1103	9.95688	11.6109	9.80166	10.1998	10.4701	10.5098	10.5925	10.715	10.2881	11.5014	11.2045
PGK1	11.9722	10.4989	10.7132	10.1658	10.6805	10.413	10.4555	10.5783	10.7429	10.4664	10.9808	11.0116	10.5617	10.5628	10.6246	10.2601	10.4657	10.1009	11.2069	10.4882	10.036	10.4647	10.3786	11.1319	10.7105	11.1681	10.7969	11.1383	10.0899	10.3579	10.325	10.3385	10.4935	10.5072	10.4969	13.438	11.6617
POU2AF1	9.15664	8.21014	9.55385	9.37133	9.24544	9.23683	9.04095	8.37075	9.19935	8.74781	9.61464	8.37615	9.22733	9.28999	9.16265	8.42414	8.16005	8.22393	8.42275	8.76047	7.55915	8.73889	8.45384	9.44588	8.34492	9.35699	9.10593	8.35958	8.70749	8.64031	8.06003	8.2774	8.99203	8.2785	8.55241	7.53245	7.92285
SELL	11.9475	10.4187	11.2685	11.0968	10.7875	10.2387	10.2833	10.352	10.4218	10.903	10.7893	11.0681	10.8438	10.7818	11.2598	10.4752	10.5544	10.2291	8.54522	10.0334	10.2695	10.5039	10.35	10.9787	11.3364	11.5544	10.799	10.238	10.7837	10.6589	10.295	10.5242	10.5736	9.63199	10.0865	11.916	10.082
LAIR2	9.10513	7.80381	8.0534	8.43387	7.86785	8.09062	7.92653	8.00941	7.87252	8.03707	6.88627	8.1235	7.6531	7.27262	7.54387	7.94048	8.09335	7.41746	7.07702	7.27389	7.45222	8.11617	7.65425	8.56736	8.00331	8.74146	8.46957	7.41295	8.23671	7.60933	7.83551	8.77972	7.52641	7.7654	7.80078	11.2182	8.43395
CTSW	6.7322	7.34762	7.48647	6.9593	7.42499	7.14465	7.82005	7.04094	7.35669	7.34277	7.21626	7.72075	7.04748	7.54074	7.68529	7.57526	3.94659	7.21867	6.69275	7.07103	6.49402	6.70199	5.99644	6.41598	6.1582	7.59211	7.44751	6.63768	7.33283	6.09846	7.89157	7.0919	7.17069	6.5805	6.75308	9.17218	4.08163
C9	2.00126	3.03096	2.74101	2.57396	3.76851	3.4929	2.06901	1.52245	0.357113	2.10454	2.97931	2.83909	0.436795	1.90314	4.16339	1.72866	4.01602	2.98419	3.46837	3.5573	1.02776	1.95305	2.56166	4.00411	3.87622	3.57592	2.57907	0.861226	1.61857	2.18672	4.10866	3.09163	3.51904	3.74812	3.86062	4.70927	4.47392
IRGM	2.63854	3.68181	0.918142	2.136	4.47968	4.30937	3.55693	3.37777	3.35032	3.21992	3.47072	1.27865	3.58128	3.07362	2.3524	3.94072	4.42625	4.16312	2.3845	4.83503	3.21627	0.23792	2.56166	0.592122	3.42555	3.17076	3.59571	3.6296	3.57613	2.18672	3.75284	4.53475	3.51904	3.26726	4.33105	3.19005	3.92294
CD74	15.5946	13.8113	14.1568	14.4089	14.1767	14.1484	14.0454	14.415	14.5434	14.2493	14.6927	14.5365	14.3201	14.3633	14.6017	14.1641	14.3286	13.7825	14.7186	14.3103	14.1363	13.8013	14.0608	15.2967	14.5463	14.8166	14.3056	14.8604	14.3751	14.1212	14.1512	14.304	14.5917	14.582	14.6262	17.0611	15.2969
MAGEA4	2.00126	0	0.676775	1.50406	0	0.87412	0.11353	0	1.92389	2.10454	0.678211	1.27865	1.16237	0.226065	1.57114	0.0791248	3.33591	1.96784	0.225706	2.87949	2.03974	0.23792	0.640142	1.30944	0	2.20961	2.57907	0.861226	2.48568	0.244378	0	2.55094	1.158	0	1.43496	2.50532	1.8893
CD3E	10.6615	9.5089	9.20105	9.93713	9.66784	9.48384	9.37534	9.38694	9.53693	10.1838	9.77078	10.1271	9.62333	9.9199	10.0556	9.56209	9.43455	9.47186	8.21703	9.25732	9.27312	8.97697	9.66142	9.641	9.56103	10.456	9.9313	9.94819	9.16721	9.58833	9.71819	9.36629	9.44018	9.5152	8.79403	11.1657	9.38113
