# Supplementary material for: Nodal immune flare mimics nodal disease progression following neoadjuvant immune checkpoint inhibitors in non-small cell lung cancer
Source: Nat Commun. 2021 Aug 19;12:5045. doi: 10.1038/s41467-021-25188-0 (PMC8376947; doi:10.1038/s41467-021-25188-0)
Supplement: Supplementary file 6 — Source_Data_File [file 41467_2021_25188_MOESM6_ESM.xlsx]

## Sheet: Figure 2e
Figure 2e. Proportions of patients with NIF, characterized by abnormal nodes on imaging that are devoid of cancer and contain de novo non-caseating granulomas, in NEOSTAR and ICON patient cohorts
	NEOSTAR (All) n=44	NEOSTAR (Nivo) n=23	NEOSTAR (Nivo + Ipi) n=21	ICON (Chemo) n=28
Proportion of patients (%)
	16% (n=7)	13% (n=3)	19% (n=4)	0

## Sheet: Figure 3a
Figure 3a. Mean node size (cm) of abnormal nodes post-neoadjuvant chemotherapy as compared to pre-therapy in ICON patients
		Node size (cm)
Patient	Node	Pre-therapy (N1=13)	Post-therapy (N2=13)
1	1	1	1.1
1	2	0.9	1.2
1	3	1.1	1.2
2	1	3.5	2.2
3	1	2.3	1
4	1	1.5	1.1
5	1	1.2	1.1
6	1	1.6	1.3
6	2	1.1	1.1
7	1	1.5	1.5
7	2	1.5	1.1
8	1	1.1	1.1
9	1	1.7	1.3

## Sheet: Figure 3b
Figure 3b. Mean node SUVmax of abnormal nodes post-neoadjuvant chemotherapy as compared to pre-therapy in ICON patients.
		Node SUVmax
Patient	Node	Pre-therapy (N1=6)	Post-therapy (N2=6)
1	1	1.8	2.7
1	2	1.9	3.6
1	3	1.6	2.8
2	1	18.1	5.6
3	1	10.5	15.9
3	2	6.6	9.3

## Sheet: Figure 3c
Figure 3c. Mean node size of abnormal nodes post-neoadjuvant ICIs as compared to pre-therapy in NEOSTAR patients with NIF
		Node size (cm)
Patient	Node	Pre-therapy (N1=38)	Post-therapy (N2=38)
1	1	0.8	0.9
1	2	0.9	0.8
1	3	1.2	1.4
2	1	0.8	1.2
2	2	0.8	1.2
2	3	0.7	1.1
2	4	2.1	1.4
2	5	1.5	1
2	6	0.5	0.7
2	7	0.8	1.2
2	8	0.5	0.8
2	9	0.4	1.1
2	10	0.4	1
2	11	0.8	1.8
2	12	1.1	1.2
2	13	1	1
3	1	0.8	1.5
3	2	0.9	1
3	3	0.8	1.7
3	4	0.9	1.2
3	5	1	1.3
3	6	0.7	1
3	7	1.3	1.2
3	8	1	1.8
3	9	0.8	1.4
4	1	1.8	1.7
4	2	1.1	1.2
5	1	0.8	1.1
5	2	0.8	1
5	3	1.1	1.2
5	4	0.9	1
5	5	1.1	1.7
6	1	0.7	1.1
6	2	0.6	1.1
6	3	0.8	1.1
7	1	1.4	1.3
7	2	0.4	1.3
7	3	0.7	1

## Sheet: Figure 3d
Figure 3d. Mean node SUVmax of abnormal nodes post-neoadjuvant ICIs as compared to pre-therapy in NEOSTAR patients with NIF
		Node SUVmax
Patient	Node	Pre-therapy (N1=38)	Post-therapy (N2=38)
1	1	1.2	4.5
1	2	1.5	4.8
1	3	1.6	5.6
2	1	2.82	7.97
2	2	3.42	6.53
2	3	3.21	6.57
2	4	4.68	5.61
2	5	3.7	4.6
2	6	1.99	5.37
2	7	2.93	7.66
2	8	1.99	7.57
2	9	2.16	4.95
2	10	2.87	5.07
2	11	3.4	6.18
2	12	2.84	6.29
2	13	3.96	7.38
3	1	1.93	10.32
3	2	2.21	5.93
3	3	2.59	7.05
3	4	2.9	4.05
3	5	1.85	6.21
3	6	1.24	7.76
3	7	2.9	5.32
3	8	2.07	7.49
3	9	2.1	10.05
4	1	2.4	2.5
4	2	2.1	4.83
5	1	3.3	6
5	2	2.8	5.9
5	3	3.2	7.5
5	4	3	9.9
5	5	3.2	5.7
6	1	2.26	3.99
6	2	2.1	4.59
6	3	2.65	5.09
7	1	12.89	12.71
7	2	1.69	5.07
7	3	1.58	5.87

## Sheet: Figure 3e
Figure 3e. Mean node size of abnormal nodes post-neoadjuvant ICIs as compared to pre-therapy in NEOSTAR patients with No-NIF
		Node size (cm)
Patient	Node	Pre-therapy (N1=40)	Post-therapy (N2=40)
1	1	1.1	1.1
2	1	0.3	0.7
2	2	0.6	1.7
2	3	0.3	0.7
2	4	0.5	0.9
2	5	0.6	1.1
2	6	0.8	1.5
2	7	1.3	1.9
2	8	0.7	1.3
2	9	1.9	1.7
2	10	2.2	1.9
3	1	1.2	1.2
3	2	1.1	1.1
3	3	1.2	1.3
4	1	1.1	1.4
5	1	1	1
5	2	1.1	1.2
5	3	1	1.2
6	1	1.2	1.2
6	2	1	1
7	1	1.3	1.3
8	1	1.4	1.1
8	2	2.5	1.3
9	1	1.3	1.2
9	2	1.6	1.6
10	1	1.2	1.2
11	1	1	1.4
12	1	0.5	1.4
12	2	0.5	0.7
12	3	0.7	0.7
12	4	0.9	1.2
13	1	1.1	1.1
14	1	0.8	1.5
15	1	1.3	1.3
15	2	1.2	1.1
15	3	1.3	1.3
16	1	1.4	1.4
17	1	1.1	1.1
17	2	1.2	1.2
17	3	0.9	1.1

## Sheet: Figure 3f
Figure 3f. Mean node SUVmax of abnormal nodes post-neoadjuvant ICIs as compared to pre-therapy in NEOSTAR patients with No-NIF
		Node SUVmax
Patient	Node	Pre-therapy (N1=34)	Post-therapy (N2=34)
1	1	2.97	2.96
2	1	2	10.9
2	2	3.6	15.2
2	3	1.6	9
2	4	3	7.9
2	5	2.9	15.4
2	6	5.3	13.6
2	7	9.9	13
2	8	3	10.5
2	9	12.6	13
2	10	12.7	20.6
3	1	1.9	2.9
3	2	2	3.2
3	3	2.7	4.2
4	1	3.6	7.4
5	1	6.1	7
5	2	2.2	5.4
5	3	1.7	2.8
6	1	6	5.1
6	2	4.1	4.7
7	1	3.5	3.1
8	1	2.3	3.6
8	2	2.9	3.1
9	1	3.5	2
9	2	2.8	3.1
10	1	1.8	1.8
11	1	2.6	8
12	1	3.4	9
12	2	3.7	6.3
12	3	3.2	4.6
12	4	5.7	7.6
13	1	1.8	2
14	1	2.9	6.2
15	1	2.6	3.1

## Sheet: Figure 3g
Figure 3g. Difference in mean size of abnormal nodes between post- and pre-therapy in NEOSTAR patients with NIF as compared with those with No-NIF
		Difference in mean node size (cm)
Patient	Node	NIF (N1=38)	No-NIF (N2=40)
1	1		0
2	1		0.4
2	2		0.4
2	3		0.4
2	4		0.5
2	5		1.1
2	6		0.7
2	7		0.6
2	8		0.6
2	9		-0.2
2	10		-0.3
3	1		0
3	2		0
3	3		0.1
4	1		0.3
5	1		0
5	2		0.1
5	3		0.2
6	1		0
6	2		0
7	1		0
8	1		-0.3
8	2		-1.2
9	1		-0.1
9	2		0
10	1		0
11	1		0.4
12	1		0.9
12	2		0.2
12	3		0
12	4		0.3
13	1		0
14	1		0.7
15	1		0
15	2		-0.1
15	3		0
16	1		0
17	1		0
17	2		0
17	3		0.2
18	1	0.1
18	2	-0.1
18	3	0.2
19	1	0.2
19	2	0.3
19	3	0.7
19	4	0.4
19	5	0.6
19	6	1
19	7	-0.7
19	8	-0.5
19	9	0.4
19	10	0.4
19	11	0.4
19	12	0.1
19	13	0
20	1	0.7
20	2	0.1
20	3	0.9
20	4	0.8
20	5	0.3
20	6	0.3
20	7	0.3
20	8	-0.1
20	9	0.6
21	1	0.1
21	2	-0.1
22	1	0.3
22	2	0.2
22	3	0.6
22	4	0.1
22	5	0.1
23	1	0.4
23	2	0.5
23	3	0.3
24	1	0.9
24	2	0.3
24	3	-0.1

## Sheet: Figure 3h
Figure 3h. Difference in mean SUVmax of abnormal nodes between post- and pre-therapy in NEOSTAR patients with NIF as compared with those with No-NIF
		Difference in mean node SUVmax
Patient	Node	NIF (N1=38)	No-NIF (N2=34)
1	1	3.3
1	2	3.3
1	3	4
2	1	3.38
2	2	5.58
2	3	2.79
2	4	4.73
2	5	2.2
2	6	2.78
2	7	0.93
2	8	0.9
2	9	5.15
2	10	3.11
2	11	3.36
2	12	3.45
2	13	3.42
3	1	8.39
3	2	3.72
3	3	4.46
3	4	5.42
3	5	4.36
3	6	6.52
3	7	1.15
3	8	2.42
3	9	7.95
4	1	2.73
4	2	0.1
5	1	2.7
5	2	3.1
5	3	2.5
5	4	4.3
5	5	6.9
6	1	1.73
6	2	2.49
6	3	2.44
7	1	3.38
7	2	4.29
7	3	-0.18
8	1		-0.01
9	1		8.9
9	2		7.4
9	3		4.9
9	4		12.5
9	5		11.6
9	6		8.3
9	7		3.1
9	8		7.5
9	9		0.4
9	10		7.9
10	1		1
10	2		1.2
10	3		1.5
11	1		3.8
12	1		0.9
12	2		3.2
12	3		1.1
13	1		0.6
13	2		-0.9
14	1		-0.4
15	1		1.3
15	2		0.2
16	1		-1.5
16	2		0.3
17	1		0
18	1		5.4
19	1		5.6
19	2		2.6
19	3		1.4
19	4		1.9
20	1		0.2
21	1		3.3
22	1		0.5

## Sheet: Figure 4a
Figure 4a. Distribution of scores (log2 normalized counts) of immune cells expressing CD45 in nodes resected from NIF/non-caseating granulomas and No-NIF patients in the NEOSTAR study
NIF (n=8)	No-NIF (n=29)
	9.91085
	9.95564
	10.0029
	10.1643
	10.1669
	10.2414
	10.4034
	10.4075
	10.42
	10.4442
	10.4445
	10.4469
	10.5211
	10.5728
	10.6902
	10.7143
	10.7337
	10.782
	10.7869
	10.8215
	10.8951
	10.9293
	11.0124
	11.0213
	11.0244
	11.0459
	11.0472
	11.1163
	11.1193
10.5529
10.5749
10.7615
10.7765
11.0715
11.0716
11.1135
12.2795

[truncated: 30 more sheets: Figure 4b, Figure 4c, Figure 4d, Figure 4e, Figure 4f, Figure 4g, Figure 4h, Figure 5a, Figure 5b, Figure 5c, Figure 5d, Figure 5e, Figure 5f, Figure 5g, Supplementary Figure 1, Supplementary Figure 2a, Supplementary Figure 2b, Supplementary Figure 2c, Supplementary Figure 2d, Supplementary Figure 2e …]
